# Supplementary material for: DISGROU: an algorithm for discontinuous subgroup discovery
Source: PeerJ Comput Sci. 2021 Apr 27;7:e512. doi: 10.7717/peerj-cs.512 (PMC8093955; doi:10.7717/peerj-cs.512)
Supplement: Supplemental Information 1 [file peerj-cs-07-512-s001.zip]

Archive with 62 entries (43 files):
- SGPAE - V.2/
- SGPAE - V.2/hs_err_pid17898.log
- SGPAE - V.2/hs_err_pid18767.log
- SGPAE - V.2/hs_err_pid19242.log
- SGPAE - V.2/Results.txt
- SGPAE - V.2/hs_err_pid20321.log
- SGPAE - V.2/.project
- SGPAE - V.2/.classpath
- SGPAE - V.2/.gitignore
- SGPAE - V.2/data/
- SGPAE - V.2/data/AP.csv
- SGPAE - V.2/data/Body.csv
- SGPAE - V.2/data/SubGroupTest.csv
- SGPAE - V.2/src/
- SGPAE - V.2/src/sgpae/
- SGPAE - V.2/src/sgpae/Subgroup.java
- SGPAE - V.2/src/sgpae/manifest/
- SGPAE - V.2/src/sgpae/manifest/Manifest.java
- SGPAE - V.2/src/sgpae/extractor/
- SGPAE - V.2/src/sgpae/extractor/SelectorExtractionThread.java
- SGPAE - V.2/src/sgpae/extractor/Extractor.java
- SGPAE - V.2/src/sgpae/extractor/data/
- SGPAE - V.2/src/sgpae/extractor/data/Interval.java
- SGPAE - V.2/src/sgpae/extractor/data/ComplexeInterval.java
- SGPAE - V.2/src/sgpae/extractor/data/Transaction.java
- SGPAE - V.2/src/sgpae/extractor/data/Valeur.java
- SGPAE - V.2/src/sgpae/extractor/data/DataSet.java
- SGPAE - V.2/src/sgpae/tree/
- SGPAE - V.2/src/sgpae/tree/creator/
- SGPAE - V.2/src/sgpae/tree/creator/Node.java
- SGPAE - V.2/src/sgpae/tree/creator/SubTreeCreatorThread.java
- SGPAE - V.2/src/sgpae/tree/creator/FpTreeCreator.java
- SGPAE - V.2/src/sgpae/tree/creator/FpTree.java
- SGPAE - V.2/src/sgpae/scoring/
- SGPAE - V.2/bin/
- SGPAE - V.2/bin/sgpae/
- SGPAE - V.2/bin/sgpae/extractor/
- SGPAE - V.2/bin/sgpae/extractor/data/
- SGPAE - V.2/bin/sgpae/extractor/data/ComplexeInterval.class
- SGPAE - V.2/bin/sgpae/extractor/data/DataSet.class
- SGPAE - V.2/bin/sgpae/extractor/data/Interval.class
- SGPAE - V.2/bin/sgpae/extractor/data/Transaction.class
- SGPAE - V.2/bin/sgpae/extractor/data/Valeur.class
- SGPAE - V.2/bin/sgpae/extractor/Extractor.class
- SGPAE - V.2/bin/sgpae/extractor/SelectorExtractionThread.class
- SGPAE - V.2/bin/sgpae/manifest/
- SGPAE - V.2/bin/sgpae/manifest/Manifest$Couple.class
- SGPAE - V.2/bin/sgpae/manifest/Manifest.class
- SGPAE - V.2/bin/sgpae/manifest/Manifest$1labeledInterval.class
- SGPAE - V.2/bin/sgpae/manifest/Manifest2$Couple.class
- SGPAE - V.2/bin/sgpae/manifest/Manifest2.class
- SGPAE - V.2/bin/sgpae/manifest/Test.class
- SGPAE - V.2/bin/sgpae/scoring/
- SGPAE - V.2/bin/sgpae/tree/
- SGPAE - V.2/bin/sgpae/tree/creator/
- SGPAE - V.2/bin/sgpae/tree/creator/FpTree.class
- SGPAE - V.2/bin/sgpae/tree/creator/FpTreeCreator.class
- SGPAE - V.2/bin/sgpae/tree/creator/Node.class
- SGPAE - V.2/bin/sgpae/tree/creator/SubTreeCreatorThread.class
- SGPAE - V.2/bin/sgpae/Subgroup.class
- SGPAE - V.2/.settings/
- SGPAE - V.2/.settings/org.eclipse.jdt.core.prefs
