# Supplementary material for: DISGROU: an algorithm for discontinuous subgroup discovery
Source: PeerJ Comput Sci. 2021 Apr 27;7:e512. doi: 10.7717/peerj-cs.512 (PMC8093955; doi:10.7717/peerj-cs.512)
Supplement: Supplemental Information 1 [file peerj-cs-07-512-s001.zip › SGPAE - V.2/hs_err_pid18767.log]

#
# A fatal error has been detected by the Java Runtime Environment:
#
#  SIGSEGV (0xb) at pc=0x00007f6141261401, pid=18767, tid=18782
#
# JRE version: OpenJDK Runtime Environment (11.0.7+10) (build 11.0.7+10-post-Ubuntu-2ubuntu218.04)
# Java VM: OpenJDK 64-Bit Server VM (11.0.7+10-post-Ubuntu-2ubuntu218.04, mixed mode, sharing, tiered, compressed oops, g1 gc, linux-amd64)
# Problematic frame:
# C  [libjimage.so+0x2401]
#
# Core dump will be written. Default location: Core dumps may be processed with "/usr/share/apport/apport %p %s %c %d %P %E" (or dumping to /home/eugenie/workspace/SGPAE/core.18767)
#
# If you would like to submit a bug report, please visit:
#   https://bugs.launchpad.net/ubuntu/+source/openjdk-lts
#

---------------  S U M M A R Y ------------

Command Line: -agentlib:jdwp=transport=dt_socket,suspend=y,address=localhost:44349 -Xms2g -Xmx4g -javaagent:/home/eugenie/eclipse/java-2019-062/eclipse/configuration/org.eclipse.osgi/220/0/.cp/lib/javaagent-shaded.jar -Dfile.encoding=UTF-8 sgpae.manifest.Manifest

Host: 
