# Supplementary material for: DISGROU: an algorithm for discontinuous subgroup discovery
Source: PeerJ Comput Sci. 2021 Apr 27;7:e512. doi: 10.7717/peerj-cs.512 (PMC8093955; doi:10.7717/peerj-cs.512)
Supplement: Supplemental Information 1 [file peerj-cs-07-512-s001.zip › SGPAE - V.2/Results.txt]

body_temp : [98.3;98.6] U [98.0;98.0] :	27.410371741237192(1444.0 18)
body_temp : [98.4;98.6] U [98.0;98.0] :	25.968860782869193(1207.0 15)
body_temp : [98.9;98.9] U [98.4;98.6] U [98.0;98.0] :	25.703857421875(1283.0 16)
body_temp : [98.3;98.6] U [98.0;98.0] U [97.7;97.7] :	25.43958597282532(1589.0 20)
body_temp : [98.9;99.0] U [98.0;98.6] :	25.21521850974523(2427.0 31)
body_temp : [98.9;99.2] U [97.9;98.6] :	24.466380269007082(2878.0 37)
body_temp : [97.9;98.6][98.9;99.2] :	24.466380269007082(2878.0 37)
body_temp : [98.3;98.6] U [97.9;98.0] :	24.22387732449961(1660.0 21)
body_temp : [98.9;99.0] U [98.6;98.6] U [98.0;98.0] :	24.20875066111192(969.0 12)
body_temp : [98.4;98.6] U [98.0;98.0] U [97.7;97.7] :	23.7815624789578(1352.0 17)
body_temp : [98.6;98.6] U [98.0;98.0] :	23.04872639973958(733.0 9)
body_temp : [98.3;98.6] :	22.77045321190961(1041.0 13)
body_temp : [98.9;99.0] U [98.6;98.6] U [98.3;98.4] :	22.612275216156068(1194.0 15)
body_temp : [98.9;99.1] U [98.4;98.6] :	22.612275216156068(1194.0 15)
body_temp : [98.9;98.9] U [98.6;98.6] U [98.0;98.0] :	22.573806359207115(809.0 10)
body_temp : [98.9;98.9] U [98.3;98.6] :	22.540412512028333(1117.0 14)
body_temp : [98.9;99.0] U [98.4;98.6] :	22.493103113796984(1040.0 13)
body_temp : [98.4;98.6] U [97.9;98.0] :	22.46062427293134(1423.0 18)
body_temp : [98.9;98.9] U [98.3;98.6] :	22.39647699675539(2032.0 26)
body_temp : [98.9;99.0] U [98.4;98.6] :	22.39647699675539(2032.0 26)
body_temp : [98.9;98.9] U [98.4;98.6] U [97.9;98.0] :	22.375105277087076(1499.0 19)
body_temp : [98.0;99.0] :	21.9549647739955(3768.0 49)
body_temp : [98.9;99.1] U [98.4;98.6] :	21.8963523924791(2257.0 29)
body_temp : [98.3;98.6] :	21.580646508673382(1876.0 24)
body_temp : [98.9;99.0] U [98.0;98.6] :	21.339266377947894(2254.0 29)
body_temp : [98.4;99.0] :	21.339266377947894(2254.0 29)
body_temp : [99.2;99.2] U [98.0;98.6] :	21.253906470305125(2102.0 27)
body_temp : [98.3;98.6] U [98.0;98.0] :	21.098784968882832(2933.0 38)
body_temp : [98.6;98.6] U [98.3;98.4] :	21.033324180568965(958.0 12)
body_temp : [99.1;99.1] U [98.4;98.6] :	21.033324180568965(958.0 12)
body_temp : [98.4;98.6] :	20.992667529122926(804.0 10)
body_temp : [98.4;99.1] U [97.4;97.8] :	20.971171280512554(2479.0 32)
body_temp : [98.9;99.1] U [98.6;98.6] U [98.4;98.4] :	20.93684506055378(1111.0 14)
body_temp : [99.1;99.2] U [98.0;98.6] :	20.84156095086255(2327.0 30)
body_temp : [98.9;98.9] U [98.6;98.6] U [98.3;98.4] :	20.82900252512128(1034.0 13)
body_temp : [98.9;99.0] U [98.5;98.6] :	20.827022315109534(649.0 8)
body_temp : [98.9;99.0] U [98.6;98.6] U [98.4;98.4] :	20.744649045974167(957.0 12)
body_temp : [98.9;98.9] U [98.4;98.6] :	20.690645535096177(880.0 11)
body_temp : [98.3;98.6] U [97.7;97.7] :	20.546684098178787(1186.0 15)
body_temp : [98.9;99.2] U [98.6;98.6] U [98.3;98.4] :	20.53977940612259(1491.0 19)
body_temp : [98.3;98.6] U [98.0;98.0] :	20.484106111385678(2098.0 27)
body_temp : [98.3;98.7] U [98.0;98.0] U [97.1;97.7] :	20.4239420827871(3155.0 41)
body_temp : [98.9;99.0] U [98.0;98.6] :	20.160058412708587(2172.0 28)
body_temp : [98.9;99.0] U [98.6;98.6] :	20.143528103412773(1337.0 17)
body_temp : [98.6;98.6] U [98.0;98.0] U [97.7;97.7] :	20.087622845940633(878.0 11)
body_temp : [98.9;99.0] U [98.3;98.4] :	20.07773741001572(1641.0 21)
body_temp : [98.3;98.4] U [98.0;98.0] :	19.99695223078345(1031.0 13)
body_temp : [98.5;98.6] :	19.763407115536978(413.0 5)
body_temp : [99.1;99.2] U [98.6;98.6] U [98.0;98.0] :	19.719602132670822(1030.0 13)
body_temp : [98.8;99.0] U [98.0;98.3] :	19.666959293984863(1715.0 22)
body_temp : [98.3;98.6] U [98.0;98.0] U [97.7;97.7] :	19.56354165001716(2320.0 30)
body_temp : [99.2;100.8] U [97.7;98.6] :	19.56354165001716(2320.0 30)
body_temp : [99.2;99.2] U [98.6;98.6] U [98.0;98.0] :	19.484600156785135(876.0 11)
body_temp : [98.9;99.1] U [98.6;98.6] :	19.402202433575848(1562.0 20)
body_temp : [98.3;98.7] U [98.0;98.0] :	19.335280911122087(1865.0 24)
body_temp : [98.9;99.2] U [98.3;98.4] :	19.329405573006394(2092.0 27)
body_temp : [98.3;98.9] :	19.220207243726712(3373.0 44)
body_temp : [98.4;99.0] :	19.220207243726712(3373.0 44)
body_temp : [98.9;98.9] U [98.4;98.6] :	19.204865849071755(1637.0 21)
body_temp : [99.1;99.1] U [98.6;98.6] U [98.4;98.4] :	19.183088812207362(875.0 11)
body_temp : [98.9;99.0] U [98.3;98.4] :	19.163285002899244(1485.0 19)
body_temp : [98.4;99.1] U [97.4;97.8] :	19.138628235348396(3598.0 47)
body_temp : [98.3;98.6] U [97.9;98.0] :	19.101050939473183(3297.0 43)
body_temp : [97.1;98.0][98.3;98.7] :	19.101050939473183(3297.0 43)
body_temp : [98.9;99.2] U [98.6;98.6] :	19.075874482051912(1788.0 23)
body_temp : [98.3;98.6] U [97.7;98.0] :	19.062502699406227(2015.0 26)
body_temp : [98.6;98.6] U [98.4;98.4] :	19.048726399739593(721.0 9)
body_temp : [98.8;99.2] U [97.9;98.3] :	19.026164993680936(2166.0 28)
body_temp : [97.1;98.3][98.8;99.2] :	19.026164993680936(2166.0 28)
body_temp : [98.9;99.0] U [98.0;98.6] :	18.98998265073172(2694.0 35)
body_temp : [98.9;98.9] U [98.5;98.6] :	18.95528906361394(489.0 6)
body_temp : [96.8;96.9][97.1;100.8] :	18.886426808514972(4497.0 59)
body_temp : [98.9;98.9] U [98.6;98.6] U [98.4;98.4] :	18.779073167005052(797.0 10)
body_temp : [98.9;99.0] U [98.6;98.6] :	18.773212085566538(566.0 7)
body_temp : [98.9;99.0] U [98.4;98.6] :	18.73138204032595(1559.0 20)
body_temp : [98.9;99.1] U [98.6;98.6] :	18.71539306640625(720.0 9)
body_temp : [99.1;99.2] U [98.6;98.6] U [98.3;98.4] :	18.703857421875(1255.0 16)
body_temp : [98.0;99.0] :	18.701033260854622(3595.0 47)
body_temp : [98.0;99.0] :	18.701033260854622(3595.0 47)
body_temp : [98.9;99.2] U [98.3;98.4] :	18.600955712206847(1710.0 22)
body_temp : [98.3;98.4][98.6;99.4] :	18.600955712206847(1710.0 22)
body_temp : [98.9;99.2] U [98.6;98.6] U [97.9;98.0] :	18.475037801287538(1482.0 19)
body_temp : [98.4;98.6] U [97.7;97.7] :	18.43524796921565(949.0 12)
body_temp : [98.6;98.6] U [97.9;98.0] :	18.43524796921565(949.0 12)
body_temp : [98.3;98.8] :	18.36449079947399(3217.0 42)
body_temp : [98.9;98.9] U [98.6;98.6] U [97.9;98.0] :	18.33285164210774(1025.0 13)
body_temp : [98.9;99.0] U [98.0;98.6] :	18.27023604766243(2162.0 28)
body_temp : [99.2;99.2] U [98.6;98.6] U [98.3;98.4] :	18.264232641429505(1101.0 14)
body_temp : [98.4;98.6] :	18.24562206741697(1481.0 19)
body_temp : [98.9;98.9] U [98.4;98.6] :	18.1105360397305(1859.0 24)
body_temp : [98.3;98.6] U [98.0;98.0] :	18.081328400703526(2538.0 33)
body_temp : [98.0;98.6] :	18.081328400703526(2538.0 33)
body_temp : [98.4;98.9] U [98.0;98.0] :	17.996750290760964(2236.0 29)
body_temp : [98.3;98.4] U [98.0;98.0] U [97.7;97.7] :	17.96469520070721(1176.0 15)
body_temp : [98.4;98.8] U [98.0;98.0] :	17.892271574653215(2160.0 28)
body_temp : [98.0;98.8] :	17.848428163614834(3439.0 45)
body_temp : [98.4;98.4] U [98.0;98.0] :	17.830389868954548(794.0 10)
body_temp : [99.1;99.1] U [98.4;98.6] :	17.748152846784382(1706.0 22)
body_temp : [98.0;99.0] :	17.688517168886086(3513.0 46)
body_temp : [98.9;98.9] U [98.4;98.4] U [98.0;98.0] :	17.67553208931855(870.0 11)
body_temp : [98.9;99.2] U [97.9;98.6] :	17.66215295690552(2987.0 39)
body_temp : [97.9;98.6][98.9;99.2] :	17.66215295690552(2987.0 39)
body_temp : [98.3;98.3] U [98.0;98.0] :	17.645041799770073(640.0 8)
body_temp : [99.0;99.0] U [98.0;98.0] :	17.63931866653885(563.0 7)
body_temp : [98.9;99.0] U [98.3;98.3] :	17.56922256543121(946.0 12)
body_temp : [98.6;98.6] :	17.4769287109375(330.0 4)
body_temp : [98.3;98.6] U [98.0;98.0] U [97.7;97.7] :	17.43078613281253(2760.0 36)
body_temp : [98.0;98.6] U [97.7;97.7] :	17.43078613281253(2760.0 36)
body_temp : [98.9;99.0] U [98.0;98.0] :	17.291488409176797(639.0 8)
body_temp : [98.0;99.0] :	17.25779043869083(4035.0 53)
body_temp : [98.4;98.7] U [98.0;98.0] :	17.240904836947813(1628.0 21)
body_temp : [99.2;99.5] U [98.6;98.6] U [98.0;98.0] :	17.223451249657288(1021.0 13)
body_temp : [98.4;98.6] :	17.108550697717533(1703.0 22)
body_temp : [98.9;99.2] U [97.9;98.6] :	17.003341542915635(3058.0 40)
body_temp : [97.9;98.6][98.9;99.2] :	17.003341542915635(3058.0 40)
body_temp : [98.4;98.6] U [97.7;98.0] :	16.990730341481147(1778.0 23)
body_temp : [98.7;99.2] U [97.9;98.4] :	16.95400097261497(3433.0 45)
body_temp : [97.9;98.4][98.7;99.2] :	16.95400097261497(3433.0 45)
body_temp : [98.8;99.0] U [98.0;98.0] :	16.947360392130133(2155.0 28)
body_temp : [99.1;99.1] U [98.6;98.6] :	16.914047611294635(484.0 6)
body_temp : [98.7;99.0] U [98.0;98.4] :	16.861512187880106(2982.0 39)
body_temp : [98.4;98.8] U [98.0;98.0] U [97.7;97.7] :	16.82492886249133(2305.0 30)
body_temp : [99.1;99.1] U [98.4;98.8] :	16.792321777343773(1928.0 25)
body_temp : [98.9;98.9] U [98.6;98.6] U [98.0;98.0] :	16.782215927424083(1777.0 23)
body_temp : [98.9;99.0] U [98.0;98.6] :	16.782215927424083(1777.0 23)
body_temp : [99.2;100.0] U [98.0;98.6] :	16.773769314486813(2380.0 31)
body_temp : [97.7;98.6][99.2;100.8] :	16.773769314486813(2380.0 31)
body_temp : [98.3;98.4] U [97.9;98.0] :	16.703857421875(1247.0 16)
body_temp : [98.9;99.0] U [98.5;98.6] U [97.9;97.9] :	16.6821492650063(1701.0 22)
body_temp : [98.8;99.0] U [98.0;98.0] :	16.673700751971367(1171.0 15)
body_temp : [98.9;98.9] U [98.6;98.6] :	16.632911947037293(406.0 5)
body_temp : [99.0;99.0] U [98.3;98.3] :	16.565478804887178(790.0 10)
body_temp : [98.0;98.8] :	16.508981519646976(3505.0 46)
body_temp : [99.2;99.4] U [98.6;98.6] U [98.3;98.4] :	16.453857421875(1246.0 16)
body_temp : [98.9;98.9] U [98.3;98.4] :	16.453857421875(1246.0 16)
body_temp : [98.3;98.9] :	16.453857421875(1246.0 16)
body_temp : [98.9;99.0] U [98.4;98.4] :	16.453857421875(1246.0 16)
body_temp : [98.4;99.0] :	16.453857421875(1246.0 16)
body_temp : [99.0;99.1] U [98.3;98.4] :	16.414522027051976(942.0 12)
body_temp : [98.9;98.9] U [98.6;98.6] :	16.414522027051976(942.0 12)
body_temp : [98.0;98.8] :	16.405917009632805(3879.0 51)
body_temp : [98.0;98.6] :	16.39232177734378(1926.0 25)
body_temp : [98.9;99.2] U [98.3;98.3] :	16.332365502647935(1397.0 18)
body_temp : [98.6;99.0] :	16.285489035600474(2678.0 35)
body_temp : [98.6;99.1] :	16.232142334959907(2903.0 38)
body_temp : [98.4;98.9] :	16.22099957265976(2978.0 39)
body_temp : [98.3;98.4] U [98.0;98.0] :	16.19232177734375(1925.0 25)
body_temp : [98.4;98.6] U [97.7;97.7] :	16.19232177734375(1925.0 25)
body_temp : [98.9;99.0] U [98.5;98.6] U [97.9;97.9] :	16.167975366429737(865.0 11)
body_temp : [98.3;98.6] U [97.9;98.0] :	16.06992091382914(2902.0 38)
body_temp : [99.2;99.2] U [97.9;98.6] :	16.06992091382914(2902.0 38)
body_temp : [98.0;98.8] U [97.1;97.7] :	16.04103814445551(4101.0 54)
body_temp : [97.0;97.7][98.0;98.8] :	16.04103814445551(4101.0 54)
body_temp : [98.8;98.9] U [98.3;98.3] :	16.020422477795112(1320.0 17)
body_temp : [98.8;99.0] :	16.020422477795112(1320.0 17)
body_temp : [98.9;99.1] U [98.4;98.4] :	15.951464728711349(1471.0 19)
body_temp : [98.4;98.7] U [98.0;98.0] U [97.7;97.7] :	15.948158271195764(1773.0 23)
body_temp : [99.0;99.0] U [98.3;98.4] :	15.933023272853493(788.0 10)
body_temp : [98.8;99.2] U [98.3;98.3] :	15.866464021851964(864.0 11)
body_temp : [98.9;99.0] U [98.3;98.4] :	15.866464021851964(864.0 11)
body_temp : [99.2;99.2] U [98.6;98.6] U [97.9;98.0] :	15.858881464217701(1092.0 14)
body_temp : [98.9;99.2] U [97.9;98.6] :	15.792321777343759(1923.0 25)
body_temp : [97.9;98.6][98.9;99.2] :	15.792321777343759(1923.0 25)
body_temp : [98.9;99.2] U [97.9;98.6] :	15.778396482763346(2675.0 35)
body_temp : [97.9;98.6][98.9;99.2] :	15.778396482763346(2675.0 35)
body_temp : [98.7;99.2] U [98.3;98.4] :	15.777886852758824(1319.0 17)
body_temp : [98.5;98.6] U [97.7;97.7] :	15.749496301492691(558.0 7)
body_temp : [98.4;99.0] :	15.745478071567604(2900.0 38)
body_temp : [98.4;98.9] :	15.741333850118378(3200.0 42)
body_temp : [98.6;99.0] U [98.3;98.4] :	15.71337960529589(1621.0 21)
body_temp : [98.6;98.6] U [98.0;98.0] :	15.71337960529589(1621.0 21)
body_temp : [98.0;98.6] :	15.71337960529589(1621.0 21)
body_temp : [99.2;99.2] U [98.0;98.6] :	15.661046296947323(1847.0 24)
body_temp : [98.8;99.1] :	15.600886871826232(1545.0 20)
body_temp : [98.6;99.0] U [98.0;98.0] :	15.592321777343727(1922.0 25)
body_temp : [99.1;99.2] U [98.0;98.6] :	15.582710894459355(2223.0 29)
body_temp : [98.9;99.2] U [98.6;98.6] :	15.564952677274192(863.0 11)
body_temp : [99.0;99.2] U [98.3;98.3] :	15.559350660981632(1015.0 13)
body_temp : [98.4;98.4] U [98.0;98.0] U [97.7;97.7] :	15.548496623267537(939.0 12)
body_temp : [98.8;99.2] :	15.531129443081639(1771.0 23)
body_temp : [98.3;98.7] :	15.491093726316812(2448.0 32)
body_temp : [99.1;99.2] U [98.0;98.6] :	15.480403778408926(2072.0 27)
body_temp : [98.6;99.0] U [98.3;98.4] :	15.435502500093268(2147.0 28)
body_temp : [98.3;98.4] U [98.0;98.0] U [97.7;97.7] :	15.435502500093268(2147.0 28)
body_temp : [98.8;99.0] U [98.3;98.3] :	15.382059733072907(710.0 9)
body_temp : [99.1;99.1] U [98.0;98.0] :	15.371531828483475(557.0 7)
body_temp : [98.3;98.4] :	15.324358980392867(1090.0 14)
body_temp : [98.9;99.0] U [98.4;98.4] :	15.324358980392867(1090.0 14)
body_temp : [98.4;99.0] :	15.324358980392867(1090.0 14)
body_temp : [98.4;98.9] U [97.4;97.7] :	15.314217789115153(3422.0 45)
body_temp : [96.9;97.7][98.3;98.9] :	15.314217789115153(3422.0 45)
body_temp : [99.1;100.0] U [98.0;98.8] :	15.309745729544227(3946.0 52)
body_temp : [98.0;98.8][99.1;100.0] :	15.309745729544227(3946.0 52)
body_temp : [98.6;98.6] :	15.300567740819806(786.0 10)
body_temp : [98.0;98.0] :	15.291271160537399(403.0 5)
body_temp : [98.0;98.6] U [97.7;97.7] :	15.287953688679044(2071.0 27)
body_temp : [99.1;99.1] U [98.4;98.8] :	15.264088829822992(3047.0 40)
body_temp : [98.7;98.9] U [98.3;98.4] U [97.1;97.7] :	15.263217527099643(1468.0 19)
body_temp : [98.3;98.9] U [97.1;97.7] U [96.9;96.9] :	15.263217527099643(1468.0 19)
body_temp : [96.9;97.7][98.3;98.9] :	15.263217527099643(1468.0 19)
body_temp : [98.4;98.8] :	15.26003697990706(2822.0 37)
body_temp : [99.0;99.2] U [98.3;98.3] :	15.203857421875(1241.0 16)
body_temp : [99.2;100.0] U [98.0;98.6] :	15.157321596245806(2371.0 31)
body_temp : [98.7;99.0] U [98.3;98.4] :	15.124507413488436(1165.0 15)
body_temp : [98.3;98.9] :	15.095503598949165(2070.0 27)
body_temp : [99.2;99.2] U [98.3;98.4] :	15.050279977649785(1316.0 17)
body_temp : [98.3;98.3] U [98.0;98.0] U [97.7;97.7] :	14.984339974802987(785.0 10)
body_temp : [98.6;99.4] U [98.3;98.4] :	14.977716294219036(2370.0 31)
body_temp : [98.3;98.4][98.6;99.4] :	14.977716294219036(2370.0 31)
body_temp : [98.3;98.8] :	14.94406386150437(1994.0 26)
body_temp : [98.8;99.2] U [97.9;98.0] :	14.939974342219069(2970.0 39)
body_temp : [97.1;98.3][98.8;99.2] :	14.939974342219069(2970.0 39)
body_temp : [98.3;98.7] U [98.0;98.0] :	14.933242228034853(2670.0 35)
body_temp : [99.2;99.2] U [98.0;98.6] :	14.903053509219284(2069.0 27)
body_temp : [98.9;98.9] U [98.0;98.0] :	14.872806158975298(479.0 6)
body_temp : [98.8;98.8] U [98.3;98.3] :	14.866308523741234(1164.0 15)
body_temp : [98.9;98.9] U [98.5;98.6] :	14.866308523741234(1164.0 15)
body_temp : [98.4;98.6] U [98.0;98.0] U [97.7;97.7] :	14.844549716019642(1843.0 24)
body_temp : [98.0;98.6] U [97.7;97.7] :	14.844549716019642(1843.0 24)
body_temp : [99.1;100.0] U [98.0;98.8] :	14.831090970160199(3269.0 43)
body_temp : [99.1;99.2] U [98.3;98.4] :	14.807744352613497(1315.0 17)
body_temp : [98.9;99.1] U [98.4;98.4] :	14.807744352613497(1315.0 17)
body_temp : [98.4;98.8] :	14.789747180797717(3044.0 40)
body_temp : [98.4;99.0] :	14.747947726366213(1993.0 26)
body_temp : [99.2;99.2] U [98.6;98.6] :	14.727300366643753(1012.0 13)
body_temp : [99.1;99.2] U [98.3;98.4] :	14.706459680826303(1541.0 20)
body_temp : [98.6;98.9] U [98.0;98.0] :	14.645512892908654(3118.0 41)
body_temp : [98.0;99.0] :	14.645512892908654(3118.0 41)
body_temp : [98.5;99.0] U [97.1;97.9] U [96.8;96.9] :	14.473519414780897(3042.0 40)
body_temp : [96.8;97.9][98.5;99.0] :	14.473519414780897(3042.0 40)
body_temp : [98.8;98.9] U [98.0;98.0] :	14.449950268531179(1011.0 13)
body_temp : [99.1;99.1] U [98.6;98.6] :	14.449950268531179(1011.0 13)
body_temp : [99.1;99.2] U [98.8;98.8] U [98.0;98.3] :	14.404072263879907(1615.0 21)
body_temp : [98.8;98.8] U [98.0;98.0] :	14.3937960848883(935.0 12)
body_temp : [98.4;98.8] U [97.4;97.7] :	14.373595259162395(3266.0 43)
body_temp : [98.9;98.9] U [98.6;98.6] U [97.9;98.0] :	14.301609081065543(2141.0 28)
body_temp : [98.9;99.2] U [97.9;98.6] :	14.301609081065543(2141.0 28)
body_temp : [97.9;98.6][98.9;99.2] :	14.301609081065543(2141.0 28)
body_temp : [98.9;98.9] U [98.4;98.4] U [97.9;98.0] :	14.255314012743147(1086.0 14)
body_temp : [99.2;99.5] U [98.6;98.6] U [97.9;98.0] :	14.203857421875(1237.0 16)
body_temp : [99.1;99.2] U [98.6;98.6] :	14.203857421875(1237.0 16)
body_temp : [98.0;99.0] :	14.176991607242806(3115.0 41)
body_temp : [98.4;98.4] U [97.9;98.0] :	14.172600170418551(1010.0 13)
body_temp : [98.6;99.0] U [98.4;98.4] :	14.116138857746863(1463.0 19)
body_temp : [98.9;99.2] U [98.3;98.4] :	14.091711854499794(1161.0 15)
body_temp : [98.3;98.4] U [97.7;97.7] :	14.080137477504456(1312.0 17)
body_temp : [97.7;98.4] :	14.080137477504456(1312.0 17)
body_temp : [98.8;99.2] :	14.048726399739579(706.0 9)
body_temp : [98.9;99.0] U [98.6;98.6] U [97.9;97.9] :	14.035656676752483(782.0 10)
body_temp : [99.1;99.1] U [98.3;98.4] :	14.035656676752483(782.0 10)
body_temp : [98.9;99.2] U [98.6;98.6] U [98.3;98.4] :	13.975342898692771(1387.0 18)
body_temp : [98.6;99.1] U [98.4;98.4] :	13.94080306056988(2064.0 27)
body_temp : [98.6;99.4] U [98.3;98.4] :	13.909870900776683(2589.0 34)
body_temp : [98.3;98.4][98.6;99.4] :	13.909870900776683(2589.0 34)
body_temp : [98.3;98.4] U [97.9;98.0] :	13.903741889130453(2289.0 30)
body_temp : [98.3;98.7] :	13.886723123876296(1462.0 19)
body_temp : [99.0;99.1] U [97.9;98.0] :	13.816445815698659(933.0 12)
body_temp : [98.5;98.6] U [97.9;97.9] :	13.75595450324406(629.0 8)
body_temp : [98.7;99.2] :	13.755884609807605(857.0 11)
body_temp : [98.6;98.9] U [98.3;98.4] :	13.73964063829725(1386.0 18)
body_temp : [98.9;99.0] U [98.0;98.0] :	13.73964063829725(1386.0 18)
body_temp : [98.9;99.1] U [98.4;98.4] :	13.719428910735617(781.0 10)
body_temp : [98.9;98.9] U [98.5;98.6] U [97.9;97.9] :	13.715393066406236(705.0 9)
body_temp : [99.0;99.1] U [98.4;98.4] :	13.715393066406236(705.0 9)
body_temp : [96.8;96.9][97.1;100.8] :	13.688682023649806(4681.0 62)
body_temp : [98.6;98.8] U [98.0;98.0] :	13.658949111778288(2962.0 39)
body_temp : [98.0;98.8] :	13.658949111778288(2962.0 39)
body_temp : [98.6;98.9] U [98.0;98.0] :	13.654499716567937(1762.0 23)
body_temp : [98.6;98.6] U [97.7;97.7] :	13.6178999741933(1008.0 13)
body_temp : [98.5;98.6] :	13.6178999741933(1008.0 13)
body_temp : [98.7;99.1] U [98.4;98.4] :	13.616047106853467(2812.0 37)
body_temp : [98.4;99.1] U [97.4;97.8] :	13.616047106853467(2812.0 37)
body_temp : [98.6;99.0] :	13.575314075005446(1159.0 15)
body_temp : [98.4;98.6] U [97.7;97.8] :	13.575314075005446(1159.0 15)
body_temp : [98.6;98.9] U [98.3;98.4] :	13.571250915537059(1987.0 26)
body_temp : [98.7;98.9] U [98.3;98.4] :	13.566873730491729(2587.0 34)
body_temp : [97.1;98.4][98.7;98.9] :	13.566873730491729(2587.0 34)
body_temp : [98.7;99.0] U [98.4;98.4] :	13.566873730491729(2587.0 34)
body_temp : [98.4;99.0] :	13.566873730491729(2587.0 34)
body_temp : [98.6;98.8] U [98.0;98.0] :	13.484138519672186(1686.0 22)
body_temp : [98.9;98.9] U [98.4;98.4] U [98.0;98.0] :	13.484138519672186(1686.0 22)
body_temp : [98.4;98.9] U [98.0;98.0] :	13.484138519672186(1686.0 22)
body_temp : [98.9;98.9] U [98.0;98.4] :	13.484138519672186(1686.0 22)
body_temp : [98.8;99.0] :	13.481709463437355(552.0 7)
body_temp : [98.3;98.3] U [97.9;98.0] :	13.454373265229833(856.0 11)
body_temp : [98.3;98.4] :	13.402401112650786(628.0 8)
body_temp : [98.3;98.7] U [98.0;98.0] :	13.39612279779985(3110.0 41)
body_temp : [98.6;98.8] U [98.3;98.4] :	13.392321777343739(1911.0 25)
body_temp : [99.1;99.1] U [98.4;98.8] :	13.392321777343739(1911.0 25)
body_temp : [98.9;98.9] U [98.3;98.4] :	13.382059733072936(704.0 9)
body_temp : [99.2;99.2] U [97.9;98.6] :	13.354366836334684(2211.0 29)
body_temp : [98.7;99.0] U [98.4;98.4] :	13.340549876080724(1007.0 13)
body_temp : [98.4;98.8] U [98.0;98.0] U [97.7;97.7] :	13.272480250724916(3184.0 42)
body_temp : [98.8;98.9] U [98.3;98.3] :	13.239812997119868(475.0 6)
body_temp : [98.6;98.6] U [97.7;97.7] :	13.239812997119868(475.0 6)
body_temp : [98.0;99.0] :	13.23975008388194(4379.0 58)
body_temp : [98.9;99.2] U [98.3;98.4] :	13.239095546509017(931.0 12)
body_temp : [98.8;98.9] U [98.0;98.0] :	13.23747088845381(1760.0 23)
body_temp : [98.9;99.0] U [98.6;98.6] U [98.3;98.4] :	13.203857421875(1233.0 16)
body_temp : [98.6;99.0] U [98.4;98.4] :	13.192321777343778(1910.0 25)
body_temp : [98.6;98.6] U [97.9;98.0] :	13.179018645260674(1985.0 26)
body_temp : [99.2;99.2] U [97.9;98.6] :	13.179018645260674(1985.0 26)
body_temp : [99.2;99.2] U [97.9;98.6] :	13.173445145790273(2285.0 30)
body_temp : [98.8;99.2] U [97.9;97.9] :	13.167715662037894(2135.0 28)
body_temp : [98.6;99.1] U [98.4;98.4] :	13.141212096576476(1534.0 20)
body_temp : [98.6;98.9] U [97.9;98.0] :	13.117816528084342(3482.0 46)
body_temp : [97.9;98.0][98.6;99.5] :	13.117816528084342(3482.0 46)
body_temp : [98.6;100.0] U [97.1;97.7] :	13.117816528084342(3482.0 46)
body_temp : [99.0;99.1] U [98.3;98.3] :	13.103744990428101(551.0 7)
body_temp : [99.0;99.0] U [98.4;98.4] :	13.103744990428101(551.0 7)
body_temp : [98.9;98.9] U [98.3;98.3] :	13.103744990428101(551.0 7)
body_temp : [98.9;99.0] :	13.103744990428101(551.0 7)
body_temp : [96.8;96.9][97.1;100.8] :	13.090839280036592(5720.0 76)
body_temp : [98.6;99.5] :	13.078149811615301(3407.0 45)
body_temp : [98.8;99.2] U [97.9;98.0] :	13.057737086960952(1684.0 22)
body_temp : [98.8;99.0] U [97.9;97.9] :	13.057737086960952(1684.0 22)
body_temp : [98.9;99.2] U [98.3;98.3] :	13.048847722057513(627.0 8)
body_temp : [98.9;99.0] U [98.4;98.4] :	13.048847722057513(627.0 8)
body_temp : [99.1;99.2] U [98.6;98.6] :	13.048847722057513(627.0 8)
body_temp : [98.7;99.0] :	13.048726399739593(703.0 9)
body_temp : [98.3;98.7] U [98.0;98.0] U [97.1;97.7] :	13.039224679882617(3332.0 44)
body_temp : [99.1;99.2] U [98.8;98.8] U [98.0;98.0] :	12.953857421875(1232.0 16)
body_temp : [98.7;98.9] U [98.3;98.4] :	12.950420411914221(930.0 12)
body_temp : [98.6;99.0] U [97.9;97.9] :	12.867459352322781(1307.0 17)
body_temp : [98.8;99.2] U [97.9;97.9] :	12.851350576074337(854.0 11)
body_temp : [99.1;99.2] U [98.7;98.8] U [98.0;98.4] :	12.825492491213883(2882.0 38)
body_temp : [98.6;98.9] :	12.808296774120105(2283.0 30)
body_temp : [98.4;98.9] :	12.803308263700304(1833.0 24)
body_temp : [98.4;98.9] U [97.7;98.0] :	12.794052170326713(2807.0 37)
body_temp : [97.7;98.0][98.4;98.9] :	12.794052170326713(2807.0 37)
body_temp : [98.6;99.4] U [98.3;98.4] :	12.792321777343716(1908.0 25)
body_temp : [98.3;98.4][98.6;99.4] :	12.792321777343716(1908.0 25)
body_temp : [98.7;99.2] U [97.9;97.9] :	12.785849679855472(1005.0 13)
body_temp : [98.8;99.0] U [98.3;98.3] :	12.785849679855472(1005.0 13)
body_temp : [98.8;98.8] U [98.0;98.0] U [97.7;97.7] :	12.651746561268594(1080.0 14)
body_temp : [98.6;98.8] U [98.3;98.4] :	12.624923727286493(1306.0 17)
body_temp : [98.9;99.4] U [98.3;98.4] :	12.624923727286493(1306.0 17)
body_temp : [98.9;98.9] U [98.6;98.6] U [97.9;97.9] :	12.624923727286493(1306.0 17)
body_temp : [98.4;98.8] :	12.611927646282622(1757.0 23)
body_temp : [99.0;99.0] U [98.3;98.3] :	12.607989587537677(397.0 5)
body_temp : [96.8;96.9][97.1;100.8] :	12.574788777139775(5194.0 69)
body_temp : [99.1;100.0] U [98.0;98.8] :	12.528048703464691(3478.0 46)
body_temp : [98.0;98.8][99.1;100.0] :	12.528048703464691(3478.0 46)
body_temp : [99.1;99.2] U [98.7;98.8] U [98.3;98.4] :	12.508499581742845(1004.0 13)
body_temp : [98.7;98.8] U [98.3;98.4] :	12.485889906273984(2431.0 32)
body_temp : [98.9;99.0] U [98.3;98.4] :	12.454517846668292(777.0 10)
body_temp : [98.6;99.1] :	12.453857421875(1230.0 16)
body_temp : [98.3;98.3] U [98.0;98.0] :	12.453857421875(1230.0 16)
body_temp : [99.0;99.0] U [98.0;98.0] :	12.453857421875(1230.0 16)
body_temp : [98.5;98.6] U [97.7;97.7] :	12.453857421875(1230.0 16)
body_temp : [98.9;99.0] U [98.3;98.3] :	12.423316416192119(473.0 6)
body_temp : [98.9;99.0] U [98.3;98.3] :	12.423316416192119(473.0 6)
body_temp : [99.2;99.2] U [98.6;98.6] :	12.423316416192119(473.0 6)
body_temp : [98.6;98.8] U [98.0;98.0] U [97.7;97.7] :	12.395059973236465(1831.0 24)
body_temp : [98.6;99.5] U [97.9;98.0] :	12.366383634494099(2580.0 34)
body_temp : [97.9;98.0][98.6;99.5] :	12.366383634494099(2580.0 34)
body_temp : [99.1;99.2] U [98.8;98.8] U [98.3;98.3] :	12.347816044409669(549.0 7)
body_temp : [98.0;98.8] :	12.338828227821582(2879.0 38)
body_temp : [98.6;98.9] U [97.7;97.7] :	12.336765754165496(2505.0 33)
body_temp : [97.1;97.7][98.6;100.0] :	12.336765754165496(2505.0 33)
body_temp : [98.5;98.9] :	12.336765754165496(2505.0 33)
body_temp : [98.3;98.7] U [97.1;98.0] :	12.312810136537992(3999.0 53)
body_temp : [97.1;98.0][98.3;98.7] :	12.312810136537992(3999.0 53)
body_temp : [98.6;98.7] U [98.0;98.0] :	12.284319626269658(1154.0 15)
body_temp : [98.4;98.4] U [98.0;98.0] :	12.246784905576547(1530.0 20)
body_temp : [98.0;98.4] :	12.246784905576547(1530.0 20)
body_temp : [99.1;99.2] U [98.8;98.8] U [98.0;98.0] :	12.208752253001027(2055.0 27)
body_temp : [98.6;98.6] U [97.7;98.0] :	12.139852477213799(1304.0 17)
body_temp : [98.9;99.1] :	12.138290080651428(776.0 10)
body_temp : [98.7;99.1] U [98.4;98.4] :	12.11722407744376(1078.0 14)
body_temp : [98.7;98.9] U [98.0;98.4] :	12.101811169654612(3027.0 40)
body_temp : [98.6;98.7] U [98.3;98.4] :	12.089724815528651(1379.0 18)
body_temp : [98.8;99.0] U [97.9;97.9] :	12.048726399739564(700.0 9)
body_temp : [99.1;99.2] U [98.0;98.0] :	12.048726399739564(700.0 9)
body_temp : [98.8;98.8] U [98.0;98.0] :	12.003675471284016(1604.0 21)
body_temp : [98.0;98.0] U [97.7;97.7] :	11.96985157140045(548.0 7)
body_temp : [98.6;98.9] U [98.4;98.4] :	11.953857421875(1228.0 16)
body_temp : [99.1;100.0] U [98.0;98.0] :	11.953799385517643(1002.0 13)
body_temp : [98.9;99.2] :	11.953799385517643(1002.0 13)
body_temp : [98.7;99.0] U [97.9;97.9] :	11.94681654234102(851.0 11)
body_temp : [98.9;98.9] U [98.4;98.4] :	11.94681654234102(851.0 11)
body_temp : [98.4;98.9] :	11.94681654234102(851.0 11)
body_temp : [98.7;99.0] U [98.0;98.0] :	11.9307861328125(2727.0 36)
body_temp : [98.0;99.0] :	11.9307861328125(2727.0 36)
body_temp : [98.5;98.9] U [97.4;97.7] :	11.9307861328125(2727.0 36)
body_temp : [99.1;99.4] U [98.6;98.8] U [98.3;98.4] :	11.92442615976387(2353.0 31)
body_temp : [99.1;99.5] U [98.6;98.8] U [98.0;98.0] :	11.8448400065056(2128.0 28)
body_temp : [98.4;98.7] :	11.823852073541266(2053.0 27)
body_temp : [99.2;100.0] U [98.6;98.6] :	11.822062314634607(775.0 10)
body_temp : [98.4;98.9] U [97.7;97.7] :	11.806205699293436(1978.0 26)
body_temp : [98.6;98.9] U [97.9;98.0] :	11.806205699293436(1978.0 26)
body_temp : [98.9;99.0] U [98.5;98.6] U [97.9;97.9] :	11.799571310076614(1528.0 20)
body_temp : [99.1;99.1] U [98.6;98.8] U [98.4;98.4] :	11.78268753754067(1828.0 24)
body_temp : [98.9;99.2] U [97.9;98.0] :	11.76792184677531(1152.0 15)
body_temp : [99.1;99.1] U [98.6;98.8] :	11.7448208577371(2352.0 31)
body_temp : [98.8;98.8] U [98.3;98.3] :	11.713562396537748(395.0 5)
body_temp : [98.3;98.3] :	11.713562396537748(395.0 5)
body_temp : [99.0;99.0] :	11.713562396537748(395.0 5)
body_temp : [98.8;98.9] U [97.9;98.0] :	11.703857421875(1227.0 16)
body_temp : [98.6;98.9] U [97.7;97.7] :	11.676449287405017(1001.0 13)
body_temp : [99.2;99.2] U [98.6;98.6] U [98.3;98.4] :	11.676449287405017(1001.0 13)
body_temp : [98.6;98.8] :	11.655857770000953(2127.0 28)
body_temp : [98.8;99.2] U [98.3;98.3] :	11.654781227141164(1302.0 17)
body_temp : [98.7;98.8] U [98.3;98.4] :	11.645305197763248(850.0 11)
body_temp : [98.8;99.1] :	11.634634159684417(623.0 8)
body_temp : [98.7;98.7] U [98.3;98.4] U [98.0;98.0] :	11.592565785170674(1452.0 19)
body_temp : [98.3;98.3] U [98.0;98.0] U [97.7;97.7] :	11.592565785170674(1452.0 19)
body_temp : [98.4;98.8] U [97.7;97.7] :	11.592321777343741(1902.0 25)
body_temp : [99.0;99.2] U [98.3;98.3] :	11.591887098391197(547.0 7)
body_temp : [99.0;99.2] U [97.9;98.0] :	11.582701593618927(1076.0 14)
body_temp : [98.4;98.4] U [98.0;98.0] U [97.7;97.7] :	11.569355575997239(1752.0 23)
body_temp : [98.0;98.4] U [97.7;97.7] :	11.569355575997239(1752.0 23)
body_temp : [98.4;99.0] :	11.567239690812066(1602.0 21)
body_temp : [98.3;98.4] U [97.7;98.0] :	11.567239690812066(1602.0 21)
body_temp : [98.5;99.0] :	11.567239690812066(1602.0 21)
body_temp : [98.9;99.2] U [98.6;98.6] :	11.50704473894014(925.0 12)
body_temp : [99.1;99.2] U [98.3;98.4] :	11.50704473894014(925.0 12)
body_temp : [98.8;98.9] :	11.50704473894014(925.0 12)
body_temp : [98.7;99.1] :	11.505834548617788(774.0 10)
body_temp : [98.9;99.2] U [97.9;98.0] :	11.497413454564203(2201.0 29)
body_temp : [97.9;98.6][98.9;99.2] :	11.497413454564203(2201.0 29)
body_temp : [99.2;99.2] U [98.3;98.3] :	11.382687494068922(241.0 3)
body_temp : [98.8;98.8] U [98.0;98.0] U [97.7;97.7] :	11.374439247076761(1826.0 24)
body_temp : [98.4;98.7] :	11.347703287439668(2275.0 30)
body_temp : [98.7;98.9] U [98.4;98.4] U [97.7;97.7] :	11.343793853185522(849.0 11)
body_temp : [98.9;98.9] U [98.3;98.4] U [97.7;97.7] :	11.343793853185522(849.0 11)
body_temp : [98.9;99.0] U [98.6;98.6] U [98.4;98.4] :	11.31544035170651(1075.0 14)
body_temp : [99.2;100.0] U [98.0;98.6] :	11.311718116387109(2200.0 29)
body_temp : [98.9;98.9] U [98.6;98.6] U [97.9;97.9] :	11.281080769091144(622.0 8)
body_temp : [98.8;98.9] U [97.7;97.7] :	11.266348801037783(394.0 5)
body_temp : [98.6;98.6] U [97.9;97.9] :	11.251524067281018(1150.0 15)
body_temp : [98.9;98.9] U [98.4;98.4] U [97.9;98.0] :	11.246501804351624(2050.0 27)
body_temp : [98.9;98.9] U [97.9;98.4] :	11.246501804351624(2050.0 27)
body_temp : [98.6;98.9] :	11.218369604345344(924.0 12)
body_temp : [98.9;99.2] U [97.7;97.7] :	11.213922625381981(546.0 7)
body_temp : [98.6;98.6] U [97.9;97.9] :	11.213922625381981(546.0 7)
body_temp : [99.2;99.2] U [98.0;98.0] :	11.213922625381981(546.0 7)
body_temp : [98.6;98.8] U [97.7;97.7] :	11.20600495165679(2349.0 31)
body_temp : [98.5;98.8] :	11.20600495165679(2349.0 31)
body_temp : [98.4;98.7] :	11.203857421875(1225.0 16)
body_temp : [98.3;98.4] U [97.7;97.7] :	11.189606782600922(773.0 10)
body_temp : [98.8;99.0] U [97.6;97.7] :	11.189606782600922(773.0 10)
body_temp : [98.8;98.9] U [98.3;98.3] U [97.1;97.7] :	11.189606782600922(773.0 10)
body_temp : [98.6;98.9] U [98.4;98.4] :	11.152326747883045(1750.0 23)
body_temp : [98.3;98.9] :	11.128750916826652(1525.0 20)
body_temp : [98.4;98.7] U [97.7;98.0] :	11.126022778210091(2199.0 29)
body_temp : [98.8;99.2] U [97.6;97.7] :	11.121749091179764(999.0 13)
body_temp : [98.8;98.9] U [97.9;98.0] :	11.088911060487165(2124.0 28)
body_temp : [99.0;99.0] U [98.3;98.4] :	11.048726399739579(697.0 9)
body_temp : [98.6;98.9] U [97.9;97.9] :	11.04553265628367(2647.0 35)
body_temp : [99.2;100.0] U [98.0;98.0] :	11.04228250860775(848.0 11)
body_temp : [98.7;98.8] U [98.0;98.4] :	11.041056858775532(2871.0 38)
body_temp : [99.1;100.0] U [98.0;98.8] :	11.020007139894705(3766.0 50)
body_temp : [98.0;98.8][99.1;100.0] :	11.020007139894705(3766.0 50)
body_temp : [98.8;98.9] :	10.9769287109375(317.0 4)
body_temp : [98.7;99.2] U [97.9;98.0] :	10.970188711466221(3542.0 47)
body_temp : [97.9;98.4][98.7;99.2] :	10.970188711466221(3542.0 47)
body_temp : [98.8;99.2] U [97.6;97.7] :	10.953857421875(1224.0 16)
body_temp : [98.4;98.7] U [97.4;97.7] :	10.944144506519956(2497.0 33)
body_temp : [98.7;98.7] U [98.3;98.4] U [98.0;98.0] :	10.944144506519956(2497.0 33)
body_temp : [98.3;98.7] U [98.0;98.0] :	10.944144506519956(2497.0 33)
body_temp : [98.9;99.0] U [98.0;98.4] :	10.943812333825981(1749.0 23)
body_temp : [99.2;99.2] U [98.3;98.3] :	10.927527378497869(621.0 8)
body_temp : [98.6;98.7] U [98.0;98.0] U [97.7;97.7] :	10.927174352032123(1299.0 17)
body_temp : [98.6;98.8] U [98.4;98.4] :	10.925729923404853(1674.0 22)
body_temp : [98.7;98.9] U [98.4;98.4] :	10.873379016584103(772.0 10)
body_temp : [98.9;98.9] U [98.6;98.6] U [98.3;98.4] :	10.84439899306719(998.0 13)
body_temp : [98.8;99.1] U [97.6;97.7] :	10.84439899306719(998.0 13)
body_temp : [99.2;100.8] U [97.7;98.6] :	10.836900105587242(3019.0 40)
body_temp : [97.7;98.6][99.2;100.8] :	10.836900105587242(3019.0 40)
body_temp : [98.7;98.9] U [97.7;97.7] :	10.835958152372765(545.0 7)
body_temp : [99.2;99.2] U [98.3;98.4] :	10.835958152372765(545.0 7)
body_temp : [99.1;99.1] U [98.4;98.4] :	10.835958152372765(545.0 7)
body_temp : [98.5;98.8] U [97.4;97.7] :	10.822896368211596(2571.0 34)
body_temp : [99.0;99.0] U [98.3;98.3] :	10.819135205537819(393.0 5)
body_temp : [98.9;99.2] :	10.790323254336691(469.0 6)
body_temp : [98.7;98.9] U [98.4;98.4] U [97.7;97.7] :	10.780917867881623(1073.0 14)
body_temp : [98.4;98.9] U [97.7;97.7] :	10.780917867881623(1073.0 14)
body_temp : [98.7;98.9] U [98.4;98.4] U [98.0;98.0] :	10.762066811380967(1823.0 24)
body_temp : [98.7;98.8] U [98.0;98.4] U [97.1;97.7] :	10.741168845693505(3093.0 41)
body_temp : [98.6;98.8] U [98.4;98.4] :	10.73512628778667(1148.0 15)
body_temp : [99.0;99.0] U [98.0;98.4] :	10.712529207049238(1673.0 22)
body_temp : [98.6;99.1] :	10.712529207049238(1673.0 22)
body_temp : [98.7;98.9] U [97.9;98.4] :	10.693010635615533(3391.0 45)
body_temp : [97.9;98.4][98.7;99.2] :	10.693010635615533(3391.0 45)
body_temp : [98.5;99.0] :	10.684638726995836(1298.0 17)
body_temp : [98.8;99.1] :	10.641019335155702(922.0 12)
body_temp : [99.1;99.2] U [98.3;98.3] :	10.573973987904596(620.0 8)
body_temp : [99.0;99.1] :	10.573973987904596(620.0 8)
body_temp : [98.9;99.0] U [98.6;98.6] :	10.557151250567237(771.0 10)
body_temp : [99.2;99.2] U [98.3;98.4] :	10.557151250567237(771.0 10)
body_temp : [98.7;98.8] U [98.4;98.4] U [98.0;98.0] :	10.526783505711856(1747.0 23)
body_temp : [98.6;98.9] U [97.9;97.9] :	10.513656625969205(1072.0 14)
body_temp : [99.1;99.2] U [98.6;98.6] U [98.3;98.4] :	10.513656625969205(1072.0 14)
body_temp : [98.8;98.9] U [97.7;97.7] :	10.476927398039523(1147.0 15)
body_temp : [99.2;100.0] U [98.0;98.6] :	10.457930523576689(1522.0 20)
body_temp : [98.9;99.5] U [97.9;98.0] :	10.44210310195949(1297.0 17)
body_temp : [98.5;98.6] U [97.9;97.9] :	10.439808992760055(1372.0 18)
body_temp : [99.2;99.2] U [97.9;98.6] :	10.439808992760055(1372.0 18)
body_temp : [99.1;99.2] U [98.3;98.3] :	10.439259819452205(846.0 11)
body_temp : [99.0;99.2] :	10.439259819452205(846.0 11)
body_temp : [98.8;99.2] U [97.1;97.7] :	10.434832358264442(2270.0 30)
body_temp : [98.7;98.9] :	10.382074963872816(468.0 6)
body_temp : [98.9;98.9] U [97.9;98.0] :	10.382059733072936(695.0 9)
body_temp : [98.4;98.4] :	10.382059733072936(695.0 9)
body_temp : [98.9;99.0] U [97.7;97.7] :	10.371921610037887(392.0 5)
body_temp : [98.6;98.8] U [97.7;97.7] :	10.352344200560905(921.0 12)
body_temp : [96.8;96.9][97.1;100.8] :	10.33390651483848(5101.0 68)
body_temp : [98.7;99.0] U [97.6;97.7] :	10.289698796841936(996.0 13)
body_temp : [99.0;99.2] U [97.9;98.0] :	10.284251355702294(2045.0 27)
body_temp : [98.9;99.2] U [98.3;98.3] :	10.240923484550418(770.0 10)
body_temp : [98.6;99.5] :	10.234323725826723(1521.0 20)
body_temp : [98.9;98.9] U [98.3;98.4] U [97.7;97.7] :	10.220420597311323(619.0 8)
body_temp : [98.9;99.0] U [98.4;98.4] :	10.220420597311323(619.0 8)
body_temp : [97.9;98.0] :	10.220420597311323(619.0 8)
body_temp : [98.9;99.1] U [98.6;98.6] U [98.4;98.4] :	10.218728508292378(1146.0 15)
body_temp : [98.6;99.4] :	10.216071381947327(1446.0 19)
body_temp : [99.0;99.5] U [97.9;98.0] :	10.203857421875(1221.0 16)
body_temp : [98.8;99.0] U [97.6;97.7] :	10.137748474874433(845.0 11)
body_temp : [99.1;99.5] U [98.0;98.0] :	10.137748474874433(845.0 11)
body_temp : [98.8;98.9] U [98.3;98.3] :	10.137748474874433(845.0 11)
body_temp : [98.7;99.2] :	10.128373139496093(2343.0 31)
body_temp : [98.8;99.1] U [97.4;97.7] :	10.091801265972412(2044.0 27)
body_temp : [99.2;100.0] U [98.6;98.6] U [97.7;97.7] :	10.063669065966108(920.0 12)
body_temp : [99.1;99.1] U [98.4;98.4] :	10.063669065966108(920.0 12)
body_temp : [99.0;99.2] U [98.3;98.3] :	10.048726399739593(694.0 9)
body_temp : [98.6;98.7] U [98.0;98.0] :	10.011850749147756(2193.0 29)
body_temp : [98.4;98.4] U [97.9;98.0] :	9.992321777343776(1894.0 25)
body_temp : [97.9;98.4] :	9.992321777343776(1894.0 25)
body_temp : [98.3;98.8] :	9.98665564807676(1445.0 19)
body_temp : [99.1;99.4] U [98.3;98.4] :	9.979134142144371(1070.0 14)
body_temp : [98.9;98.9] U [98.3;98.3] U [97.7;97.7] :	9.9769287109375(315.0 4)
body_temp : [98.9;99.0] :	9.9769287109375(315.0 4)
body_temp : [98.9;98.9] U [98.4;98.4] :	9.973826673408942(467.0 6)
body_temp : [98.4;98.7] U [97.7;97.7] :	9.96840447196901(1370.0 18)
body_temp : [98.6;98.7] U [97.9;98.0] :	9.96840447196901(1370.0 18)
body_temp : [99.1;100.0] U [98.0;98.8] :	9.960300036250457(3088.0 41)
body_temp : [99.1;99.2] U [98.8;98.8] :	9.953857421875(1220.0 16)
body_temp : [99.0;99.2] U [97.9;98.0] :	9.945570230453287(1819.0 24)
body_temp : [97.9;98.0][98.6;99.5] :	9.945570230453287(1819.0 24)
body_temp : [99.1;99.4] U [98.6;98.8] U [98.3;98.4] :	9.945570230453287(1819.0 24)
body_temp : [98.8;99.0] U [97.4;97.7] :	9.945570230453287(1819.0 24)
body_temp : [99.1;99.2] U [98.8;98.8] :	9.924708014537922(391.0 5)
body_temp : [99.1;99.1] U [98.3;98.3] :	9.924708014537922(391.0 5)
body_temp : [98.4;98.4] :	9.924708014537922(391.0 5)
body_temp : [98.7;98.8] U [98.4;98.4] U [97.7;97.7] :	9.924695718533599(769.0 10)
body_temp : [98.8;98.8] U [98.3;98.3] :	9.924695718533599(769.0 10)
body_temp : [98.8;98.8] :	9.924695718533599(769.0 10)
body_temp : [99.2;100.8] U [97.7;98.6] :	9.901240263540599(1744.0 23)
body_temp : [97.7;98.6][99.2;100.8] :	9.901240263540599(1744.0 23)
body_temp : [99.0;99.1] U [97.9;98.4] :	9.899351176242533(2043.0 27)
body_temp : [99.1;100.0] U [98.0;98.8] :	9.880013780599397(4279.0 57)
body_temp : [98.0;98.8][99.1;100.0] :	9.880013780599397(4279.0 57)
body_temp : [99.2;99.4] U [98.6;98.6] :	9.866867206718048(618.0 8)
body_temp : [99.2;99.5] U [98.6;98.6] :	9.866867206718048(618.0 8)
body_temp : [98.6;98.8] :	9.836237130296709(844.0 11)
body_temp : [98.7;98.9] U [98.4;98.4] :	9.826155410970738(2192.0 29)
body_temp : [98.4;99.0] :	9.826155410970738(2192.0 29)
body_temp : [98.3;98.3] U [97.9;98.0] :	9.821496568924067(1594.0 21)
body_temp : [99.2;99.4] U [98.3;98.4] :	9.821496568924067(1594.0 21)
body_temp : [98.3;98.4][98.6;99.4] :	9.821496568924067(1594.0 21)
body_temp : [98.6;99.0] :	9.787110130326791(1519.0 20)
body_temp : [99.0;99.4] U [98.3;98.3] :	9.787110130326791(1519.0 20)
body_temp : [96.9;98.3][99.0;100.8] :	9.787110130326791(1519.0 20)
body_temp : [98.9;99.0] U [98.6;98.6] U [97.9;97.9] :	9.774993931371263(919.0 12)
body_temp : [98.7;99.1] :	9.76603540495487(2117.0 28)
body_temp : [98.4;98.9] U [97.7;97.7] :	9.75723991420619(1444.0 19)
body_temp : [99.1;99.1] U [98.8;98.8] :	9.734998600616734(994.0 13)
body_temp : [98.6;98.7] U [98.3;98.4] :	9.711872900231954(1069.0 14)
body_temp : [99.1;99.1] U [98.6;98.8] U [98.4;98.4] :	9.703857421875(1219.0 16)
body_temp : [98.9;98.9] U [98.3;98.4] :	9.702064733345077(542.0 7)
body_temp : [99.1;99.2] U [98.7;98.8] :	9.702064733345077(542.0 7)
body_temp : [98.4;98.7] U [98.0;98.0] U [97.7;97.7] :	9.657462781527794(2415.0 32)
body_temp : [98.9;98.9] U [98.3;98.3] :	9.650636686500043(238.0 3)
body_temp : [98.7;98.7] U [98.3;98.4] U [97.9;98.0] :	9.646525625271154(1668.0 22)
body_temp : [99.1;99.2] U [98.0;98.6] :	9.645148260521681(4054.0 54)
body_temp : [99.2;100.8] U [97.7;98.6] :	9.622406272213967(2564.0 34)
body_temp : [97.7;98.6][99.2;100.8] :	9.622406272213967(2564.0 34)
body_temp : [99.0;99.1] U [98.3;98.4] :	9.608467952516733(768.0 10)
body_temp : [98.5;98.6] U [97.7;97.8] :	9.608467952516733(768.0 10)
body_temp : [98.8;99.0] :	9.608467952516733(768.0 10)
body_temp : [99.1;99.4] U [98.6;98.8] U [98.3;98.4] :	9.603278678688124(1593.0 21)
body_temp : [98.7;98.8] U [98.4;98.4] U [98.0;98.0] U [97.7;97.7] :	9.592321777343784(1892.0 25)
body_temp : [98.7;99.0] :	9.592321777343784(1892.0 25)
body_temp : [99.0;99.2] U [97.7;97.7] :	9.565578382945102(466.0 6)
body_temp : [98.0;98.8] :	9.565142449995598(5169.0 69)
body_temp : [98.7;99.0] U [98.3;98.4] :	9.537321939989377(1817.0 24)
body_temp : [98.9;99.2] U [97.9;97.9] :	9.513313816124775(617.0 8)
body_temp : [98.3;98.3] U [97.7;97.7] :	9.513313816124775(617.0 8)
body_temp : [99.0;99.0] U [97.7;97.7] :	9.513313816124775(617.0 8)
body_temp : [97.7;98.3] :	9.513313816124775(617.0 8)
body_temp : [98.6;98.6] U [98.3;98.4] :	9.486318796776466(918.0 12)
body_temp : [98.7;98.9] U [98.4;98.4] U [97.4;97.7] :	9.480686086231158(2414.0 32)
body_temp : [98.9;99.1] :	9.477494419037958(390.0 5)
body_temp : [98.8;98.8] U [97.7;97.7] :	9.4769287109375(314.0 4)
body_temp : [99.0;99.1] :	9.4769287109375(314.0 4)
body_temp : [99.0;99.2] U [97.6;97.7] :	9.444611658319538(1068.0 14)
body_temp : [99.1;99.1] U [98.0;98.4] :	9.433324908915539(1667.0 22)
body_temp : [98.7;98.7] U [98.3;98.4] U [97.9;98.0] :	9.41884264746786(2861.0 38)
body_temp : [98.3;98.7] U [97.1;98.0] :	9.41884264746786(2861.0 38)
body_temp : [97.1;98.0][98.3;98.7] :	9.41884264746786(2861.0 38)
body_temp : [98.7;99.0] U [98.0;98.0] :	9.385060788452117(1592.0 21)
body_temp : [98.7;98.8] U [98.4;98.4] :	9.382059733072907(692.0 9)
body_temp : [98.5;98.9] :	9.298408446465054(1442.0 19)
body_temp : [98.0;98.6] :	9.264488581089957(3828.0 51)
body_temp : [98.4;98.9] :	9.261297690782442(1367.0 18)
body_temp : [99.2;99.2] :	9.23846435546875(83.0 1)
body_temp : [98.9;99.1] U [98.6;98.6] :	9.233214441141165(842.0 11)
body_temp : [99.0;99.1] U [97.7;97.7] :	9.233214441141165(842.0 11)
body_temp : [98.4;99.1] U [97.4;97.8] :	9.208043571066653(3902.0 52)
body_temp : [97.4;97.8][98.4;99.1] :	9.208043571066653(3902.0 52)
body_temp : [98.7;99.2] U [98.3;98.4] :	9.199088695441008(2114.0 28)
body_temp : [98.4;98.4] U [97.7;97.7] :	9.19764366218167(917.0 12)
body_temp : [98.8;99.0] U [98.0;98.3] :	9.192321777343722(1890.0 25)
body_temp : [98.6;98.7] U [98.4;98.4] :	9.185932949303737(1142.0 15)
body_temp : [98.7;99.1] U [97.6;97.7] :	9.177350416407068(1067.0 14)
body_temp : [98.6;99.0] U [98.0;98.0] :	9.166842898216109(1591.0 21)
body_temp : [98.7;98.9] U [97.9;97.9] :	9.1597604255315(616.0 8)
body_temp : [99.1;99.2] U [98.3;98.4] :	9.1597604255315(616.0 8)
body_temp : [98.3;98.6] U [97.7;98.0] :	9.157683017329262(3604.0 48)
body_temp : [99.2;100.8] U [97.7;98.6] :	9.157683017329262(3604.0 48)
body_temp : [98.7;98.8] U [97.7;97.7] :	9.157330092481228(465.0 6)
body_temp : [98.8;98.9] U [97.9;97.9] :	9.157330092481228(465.0 6)
body_temp : [98.7;98.9] U [98.4;98.4] U [97.9;98.0] :	9.12955081732301(2039.0 27)
body_temp : [98.0;98.8] U [97.1;97.7] :	9.100817206569848(4050.0 54)
body_temp : [97.0;97.7][98.0;98.8] :	9.100817206569848(4050.0 54)
body_temp : [98.4;98.9] U [97.7;97.8] :	9.083374058262516(2188.0 29)
body_temp : [98.8;98.8] :	9.073286417310426(237.0 3)
body_temp : [98.3;98.3] :	9.073286417310426(237.0 3)
body_temp : [98.9;98.9] U [98.4;98.4] U [97.7;98.0] :	9.068992712594484(1441.0 19)
body_temp : [99.2;99.5] U [98.0;98.0] :	9.048726399739564(691.0 9)
body_temp : [99.0;99.2] :	9.030280823537993(389.0 5)
body_temp : [98.5;98.8] :	9.02559543038692(1366.0 18)
body_temp : [98.9;99.2] U [97.9;97.9] :	9.02559543038692(1366.0 18)
body_temp : [97.9;98.6][98.9;99.2] :	9.02559543038692(1366.0 18)
body_temp : [96.8;96.9][97.1;100.8] :	9.006141197127674(6130.0 82)
body_temp : [98.9;98.9] U [98.3;98.3] :	8.9769287109375(313.0 4)
body_temp : [98.3;98.7] U [98.0;98.0] U [97.1;97.7] :	8.974238871584005(2262.0 30)
body_temp : [98.9;99.2] U [97.9;98.4] :	8.974238871584005(2262.0 30)
body_temp : [98.8;98.8] U [98.0;98.0] U [97.6;97.7] :	8.927734059556535(1141.0 15)
body_temp : [99.1;99.2] U [98.8;98.8] U [98.3;98.3] :	8.91008917449465(1066.0 14)
body_temp : [98.8;99.1] U [97.6;97.7] :	8.908968527586824(916.0 12)
body_temp : [99.2;99.4] U [98.3;98.4] :	8.908968527586824(916.0 12)
body_temp : [98.9;98.9] U [98.0;98.0] :	8.902948306278855(991.0 13)
body_temp : [98.8;98.8] U [97.7;97.7] :	8.902948306278855(991.0 13)
body_temp : [99.2;99.2] U [97.7;97.7] :	8.822520899885037(160.0 2)
body_temp : [99.0;99.0] :	8.822520899885037(160.0 2)
body_temp : [99.1;100.0] U [98.0;98.4] :	8.821124222431791(2112.0 28)
body_temp : [99.1;99.1] U [98.7;98.8] U [98.4;98.4] :	8.791664685748882(2261.0 30)
body_temp : [99.1;99.1] U [98.4;98.8] :	8.791664685748882(2261.0 30)
body_temp : [98.4;98.4] U [97.7;98.0] :	8.789893169991396(1365.0 18)
body_temp : [99.2;100.0] U [98.6;98.6] :	8.789893169991396(1365.0 18)
body_temp : [99.0;99.1] U [98.3;98.3] :	8.749081802017352(464.0 6)
body_temp : [99.2;99.5] U [98.6;98.6] :	8.74435372670512(1290.0 17)
body_temp : [98.9;98.9] U [98.0;98.4] :	8.730407117744159(1589.0 21)
body_temp : [98.9;99.1] U [98.4;98.4] :	8.715393066406264(690.0 9)
body_temp : [98.7;98.7] U [98.4;98.4] U [98.0;98.0] :	8.703857421875(1215.0 16)
body_temp : [99.1;100.0] U [98.6;98.8] :	8.69497634382067(2931.0 39)
body_temp : [98.5;98.9] U [97.7;97.7] :	8.669535169809388(1140.0 15)
body_temp : [98.7;99.5] :	8.642827932582234(1065.0 14)
body_temp : [98.8;99.2] :	8.642827932582234(1065.0 14)
body_temp : [98.9;98.9] U [98.6;98.6] U [98.4;98.4] :	8.63019175198562(840.0 11)
body_temp : [98.7;99.4] :	8.62559820816628(990.0 13)
body_temp : [99.1;99.1] U [98.6;98.8] :	8.620293392992028(915.0 12)
body_temp : [98.9;99.0] U [97.9;97.9] :	8.620293392992028(915.0 12)
body_temp : [99.1;99.5] U [98.6;98.8] :	8.607735541814113(2856.0 38)
body_temp : [98.9;99.2] U [97.9;98.6] :	8.601502841029868(4418.0 59)
body_temp : [97.9;98.6][98.9;99.2] :	8.601502841029868(4418.0 59)
body_temp : [98.7;99.2] U [97.9;97.9] :	8.597452799479157(2707.0 36)
body_temp : [97.9;98.4][98.7;99.2] :	8.597452799479157(2707.0 36)
body_temp : [98.7;98.8] :	8.58306722803803(388.0 5)
:	8.568893291078371(5235.0 70)
body_temp : [98.3;98.4] U [97.7;97.7] :	8.56817131431739(539.0 7)
body_temp : [99.0;99.0] U [98.4;98.4] :	8.56817131431739(539.0 7)
body_temp : [99.2;99.2] U [98.6;98.6] :	8.56817131431739(539.0 7)
body_temp : [98.4;98.8] U [97.7;97.7] :	8.554190909595874(1364.0 18)
body_temp : [98.7;98.8] U [98.4;98.4] :	8.552200548133367(2036.0 27)
body_temp : [98.4;98.8] :	8.552200548133367(2036.0 27)
body_temp : [98.8;98.9] U [97.9;97.9] :	8.501818101668832(1289.0 17)
body_temp : [98.9;99.0] :	8.495936148120808(236.0 3)
body_temp : [99.0;99.0] U [97.7;97.7] :	8.4769287109375(312.0 4)
body_temp : [99.1;99.2] U [98.3;98.3] :	8.4769287109375(312.0 4)
body_temp : [98.6;99.4] :	8.472231401944274(1961.0 26)
body_temp : [98.6;99.5] :	8.472231401944274(1961.0 26)
body_temp : [98.9;99.0] U [98.4;98.6] :	8.453857421875(1214.0 16)
body_temp : [98.0;98.4] :	8.445469343826929(1513.0 20)
body_temp : [98.6;98.7] U [97.9;98.0] :	8.421916176216419(2557.0 34)
body_temp : [97.1;98.0][98.3;98.7] :	8.421916176216419(2557.0 34)
body_temp : [98.9;99.4] U [98.3;98.4] :	8.375566690669817(1064.0 14)
body_temp : [98.7;98.7] U [98.3;98.4] :	8.367321327137523(1662.0 22)
body_temp : [98.9;99.1] U [97.7;97.7] :	8.340833511553512(463.0 6)
body_temp : [98.9;99.0] U [97.9;97.9] :	8.340833511553512(463.0 6)
body_temp : [98.6;98.9] U [97.7;98.0] :	8.332320119228395(2333.0 31)
body_temp : [99.0;99.4] U [98.3;98.3] :	8.328680407407848(839.0 11)
body_temp : [98.5;98.9] U [97.7;97.7] :	8.293971337272142(1587.0 21)
body_temp : [99.1;100.0] U [98.0;98.8] :	8.264310151659895(4564.0 61)
body_temp : [98.0;98.8][99.1;100.0] :	8.264310151659895(4564.0 61)
body_temp : [99.0;99.1] U [97.7;98.0] :	8.259282476632485(1288.0 17)
body_temp : [98.7;98.8] U [98.4;98.4] U [97.4;97.7] :	8.243942128243747(2258.0 30)
body_temp : [98.6;99.5] U [97.9;98.0] :	8.237318227672588(3895.0 52)
body_temp : [97.9;98.0][98.6;99.5] :	8.237318227672588(3895.0 52)
body_temp : [98.7;99.5] U [97.9;97.9] :	8.203857421875(1213.0 16)
body_temp : [98.6;99.0] U [97.4;97.7] :	8.192321777343778(1885.0 25)
body_temp : [98.0;99.0] :	8.192160026858009(4712.0 63)
body_temp : [98.7;98.9] U [98.0;98.0] :	8.152714817201547(2332.0 31)
body_temp : [98.7;99.2] U [97.9;98.0] :	8.151329777112274(1437.0 19)
body_temp : [99.1;99.1] U [98.6;98.8] :	8.151329777112274(1437.0 19)
body_temp : [99.1;99.2] U [98.0;98.4] :	8.108452923365903(1810.0 24)
body_temp : [98.5;98.9] :	8.1083054487574(1063.0 14)
body_temp : [98.7;98.7] U [98.3;98.4] :	8.09910025375168(613.0 8)
body_temp : [99.1;99.1] U [98.7;98.8] U [98.4;98.4] :	8.027329122432544(763.0 10)
body_temp : [98.6;99.0] U [97.9;97.9] :	8.024610537026966(1735.0 23)
body_temp : [98.4;98.8] :	8.016746851596139(1287.0 17)
body_temp : [98.5;98.8] U [97.7;97.7] :	7.998255748326933(1511.0 20)
body_temp : [96.8;96.9][97.1;100.8] :	7.979977526272679(5527.0 74)
body_temp : [98.3;98.4] :	7.932585221089639(462.0 6)
body_temp : [98.3;98.3] U [97.7;97.7] :	7.918585878931166(235.0 3)
body_temp : [99.0;99.0] :	7.918585878931166(235.0 3)
body_temp : [98.7;99.5] U [97.9;98.0] :	7.907420420788946(2554.0 34)
body_temp : [97.9;98.0][98.6;99.5] :	7.907420420788946(2554.0 34)
body_temp : [98.9;100.0] U [97.7;98.0] :	7.904328778133949(1809.0 24)
body_temp : [98.9;98.9] U [98.3;98.6] :	7.894938500567894(1137.0 15)
body_temp : [98.4;98.6] U [97.7;97.8] :	7.889695828561425(2405.0 32)
body_temp : [97.4;97.8][98.4;99.1] :	7.889695828561425(2405.0 32)
body_temp : [99.2;100.0] U [98.0;98.4] :	7.883882996529733(1958.0 26)
body_temp : [96.8;96.9][97.1;100.8] :	7.879740506794807(5155.0 69)
body_temp : [98.7;99.0] U [97.9;97.9] :	7.878793756573657(2256.0 30)
body_temp : [97.9;98.4][98.7;99.2] :	7.878793756573657(2256.0 30)
body_temp : [98.4;99.1] U [97.4;97.8] :	7.821293080503572(3892.0 52)
body_temp : [97.4;97.8][98.4;99.1] :	7.821293080503572(3892.0 52)
body_temp : [98.7;99.1] U [98.4;98.4] :	7.816096122969903(1734.0 23)
body_temp : [98.7;100.0] U [97.6;97.7] :	7.816096122969903(1734.0 23)
body_temp : [97.1;97.7][98.6;100.0] :	7.816096122969903(1734.0 23)
body_temp : [99.0;99.2] U [97.9;97.9] :	7.81224236829892(537.0 7)
body_temp : [98.4;99.1] U [97.4;97.8] :	7.797881777273434(4189.0 56)
body_temp : [97.4;97.8][98.4;99.1] :	7.797881777273434(4189.0 56)
body_temp : [98.8;99.2] U [97.9;98.0] :	7.774211226559792(1286.0 17)
body_temp : [99.1;99.2] U [98.0;98.0] :	7.774211226559792(1286.0 17)
body_temp : [98.7;99.0] U [98.0;98.4] :	7.764119466145843(2702.0 36)
body_temp : [98.9;98.9] U [98.4;98.4] U [97.7;97.7] :	7.745546863158406(612.0 8)
body_temp : [98.9;99.0] U [98.0;98.4] :	7.711586665615824(3371.0 45)
body_temp : [98.0;99.0] :	7.711586665615824(3371.0 45)
body_temp : [99.2;99.2] U [97.9;98.0] :	7.711101356415724(762.0 10)
body_temp : [98.3;98.3] U [97.7;98.0] :	7.703857421875(1211.0 16)
body_temp : [97.0;97.7][98.0;98.8] :	7.693878757775212(5005.0 67)
body_temp : [98.9;99.1] :	7.688640037038133(386.0 5)
body_temp : [99.1;99.2] U [98.7;98.8] U [98.0;98.0] :	7.6649156373696155(2627.0 35)
body_temp : [98.8;99.0] U [98.0;98.3] :	7.66246415035317(3445.0 46)
body_temp : [98.0;99.0] :	7.66246415035317(3445.0 46)
body_temp : [98.9;99.1] U [98.4;98.4] U [97.7;97.8] :	7.636739610820747(1136.0 15)
body_temp : [98.7;98.7] U [98.4;98.4] U [98.0;98.0] U [97.7;97.7] :	7.6113818680138445(1360.0 18)
body_temp : [99.0;100.0] U [97.7;98.0] :	7.607581708912772(1733.0 23)
body_temp : [99.1;100.0] U [98.6;98.8] :	7.592321777343756(1882.0 25)
body_temp : [99.2;99.2] U [98.0;98.0] :	7.573782964932568(1061.0 14)
body_temp : [98.8;99.2] U [97.9;98.3] :	7.536142437968151(2403.0 32)
body_temp : [98.9;99.1] U [98.4;98.6] :	7.531675601523504(1285.0 17)
body_temp : [98.6;99.1] U [97.4;97.7] :	7.526393345424069(3667.0 49)
body_temp : [98.9;98.9] U [98.4;98.4] U [97.7;97.7] :	7.524336930625764(461.0 6)
body_temp : [98.0;98.4] U [97.7;97.7] :	7.514518461715056(1658.0 22)
body_temp : [98.7;99.2] U [97.9;98.0] :	7.4982485668994965(2105.0 28)
body_temp : [98.6;99.1] U [97.4;97.7] :	7.491650726253349(1956.0 26)
body_temp : [98.6;98.7] U [98.4;98.4] :	7.465592854612793(911.0 12)
body_temp : [99.0;99.2] U [97.9;97.9] :	7.453857421875(1210.0 16)
body_temp : [98.9;98.9] U [98.6;98.6] :	7.434277895289703(536.0 7)
body_temp : [98.4;98.4] U [97.7;97.7] :	7.434277895289703(536.0 7)
body_temp : [98.3;98.3] :	7.408307337511941(158.0 2)
body_temp : [98.9;99.2] U [97.9;98.4] :	7.396989914404783(4186.0 56)
body_temp : [97.9;98.6][98.9;99.2] :	7.396989914404783(4186.0 56)
body_temp : [98.7;98.9] U [97.6;97.7] :	7.394873590398858(761.0 10)
body_temp : [99.1;99.1] U [98.8;98.8] :	7.382059733072936(686.0 9)
body_temp : [98.7;99.0] U [98.0;98.0] :	7.378540721073601(1135.0 15)
body_temp : [98.6;98.9] :	7.375679607618322(1359.0 18)
body_temp : [98.8;99.2] U [97.1;98.3] :	7.363402302175849(4260.0 57)
body_temp : [97.1;98.3][98.8;99.2] :	7.363402302175849(4260.0 57)
body_temp : [98.5;98.8] U [97.7;97.7] :	7.306521723020098(1060.0 14)
body_temp : [99.0;99.1] U [98.4;98.4] U [97.7;97.8] :	7.306521723020098(1060.0 14)
body_temp : [99.1;99.2] U [98.0;98.0] :	7.306521723020098(1060.0 14)
body_temp : [98.7;98.9] U [98.3;98.4] :	7.30131774535944(1657.0 22)
body_temp : [99.1;100.0] U [98.7;98.8] U [98.0;98.0] :	7.295534591115192(1955.0 26)
body_temp : [98.8;98.9] U [97.7;98.0] :	7.202881886092168(1582.0 21)
body_temp : [98.9;99.0] U [98.5;98.6] :	7.176917720017947(910.0 12)
body_temp : [98.7;100.0] U [97.6;97.7] :	7.1399773472228(1358.0 18)
body_temp : [99.1;99.1] U [98.4;98.8] :	7.1399773472228(1358.0 18)
body_temp : [98.9;99.0] U [98.0;98.3] :	7.1399773472228(1358.0 18)
body_temp : [98.6;98.7] :	7.1399773472228(1358.0 18)
body_temp : [98.4;98.9] U [97.7;98.0] :	7.129728672492313(4184.0 56)
body_temp : [97.7;98.0][98.4;98.9] :	7.129728672492313(4184.0 56)
body_temp : [98.0;98.0] :	7.122635029096806(835.0 11)
body_temp : [98.3;98.6] U [97.7;97.7] :	7.1203418313263995(1134.0 15)
body_temp : [99.2;99.4] U [98.6;98.6] U [98.3;98.4] :	7.1203418313263995(1134.0 15)
body_temp : [98.8;98.8] U [98.0;98.0] U [97.6;97.7] :	7.120284093890279(2103.0 28)
body_temp : [98.9;99.2] U [97.7;98.0] :	7.103828557327004(1507.0 20)
body_temp : [99.2;99.2] U [98.0;98.4] :	7.088117029003824(1656.0 22)
body_temp : [98.9;98.9] U [97.9;98.4] :	7.0878321972061995(1805.0 24)
body_temp : [98.6;98.6] U [98.4;98.4] :	7.078645824382039(760.0 10)
body_temp : [98.9;99.1] U [97.7;97.7] :	7.056313422280486(535.0 7)
body_temp : [98.6;98.6] U [97.7;97.8] :	7.048726399739593(685.0 9)
body_temp : [98.6;98.8] :	7.04660435145081(1283.0 17)
body_temp : [98.8;98.9] U [97.6;97.7] :	7.038440081971858(610.0 8)
body_temp : [99.0;99.1] U [98.4;98.4] :	7.038440081971858(610.0 8)
body_temp : [99.1;99.2] U [98.6;98.6] :	7.038440081971858(610.0 8)
body_temp : [98.7;98.9] U [98.0;98.0] :	7.0042511077594325(1432.0 19)
body_temp : [98.7;98.8] U [98.3;98.4] :	6.984663995856225(1581.0 21)
body_temp : [98.0;98.8] U [97.1;97.7] :	6.984044712117557(4925.0 66)
body_temp : [98.8;98.9] U [98.0;98.3] :	6.9820384667415825(1730.0 23)
body_temp : [98.8;99.0] U [98.0;98.0] :	6.961497619490574(984.0 13)
body_temp : [98.5;98.6] U [97.7;97.9] :	6.961497619490574(984.0 13)
body_temp : [98.8;99.0] U [97.9;97.9] :	6.961497619490574(984.0 13)
body_temp : [99.0;99.2] U [97.9;97.9] :	6.961497619490574(984.0 13)
body_temp : [98.3;98.7] :	6.953857421875(1208.0 16)
body_temp : [98.7;98.7] U [98.3;98.4] U [98.0;98.0] :	6.931301857385634(2102.0 28)
body_temp : [98.7;98.8] U [98.0;98.0] :	6.855030000137846(2176.0 29)
body_temp : [98.0;98.8] :	6.855030000137846(2176.0 29)
body_temp : [98.5;98.7] :	6.8211236845190335(834.0 11)
body_temp : [99.0;99.0] U [98.0;98.3] :	6.804068726414464(1282.0 17)
body_temp : [98.9;98.9] U [98.4;98.4] :	6.794212846038204(384.0 5)
body_temp : [99.1;99.2] U [98.7;98.8] U [98.3;98.4] :	6.792321777343773(1878.0 25)
body_temp : [98.4;98.8] U [97.4;97.7] :	6.7874102272746635(4033.0 54)
body_temp : [97.0;97.7][98.0;98.8] :	6.7874102272746635(4033.0 54)
body_temp : [98.7;99.5] U [97.9;98.0] :	6.783348641563309(2250.0 30)
body_temp : [99.0;99.2] U [97.7;98.0] :	6.774835373888864(1431.0 19)
body_temp : [98.7;98.7] U [98.4;98.4] U [97.9;98.0] :	6.774835373888864(1431.0 19)
body_temp : [97.9;98.4] :	6.77352405268452(1729.0 23)
body_temp : [98.9;100.0] U [97.7;98.4] :	6.773438498159543(2919.0 39)
body_temp : [97.7;98.4][98.9;100.0] :	6.773438498159543(2919.0 39)
body_temp : [98.9;99.0] U [98.5;98.6] U [97.9;97.9] :	6.771999239195264(1058.0 14)
body_temp : [98.4;98.7] U [97.7;97.8] :	6.766446105620218(1580.0 21)
body_temp : [98.7;99.0] U [98.4;98.4] :	6.766446105620218(1580.0 21)
body_temp : [98.6;98.7] U [97.7;97.7] :	6.766446105620218(1580.0 21)
body_temp : [98.5;98.7] :	6.766446105620218(1580.0 21)
body_temp : [98.7;98.9] U [97.9;98.0] :	6.764119466145814(2696.0 36)
body_temp : [97.9;98.4][98.7;99.2] :	6.764119466145814(2696.0 36)
body_temp : [98.7;99.5] :	6.764119466145814(2696.0 36)
body_temp : [99.0;99.0] U [97.9;97.9] :	6.762418058365219(759.0 10)
body_temp : [98.6;99.5] U [97.9;98.0] :	6.742319620881063(2101.0 28)
body_temp : [97.9;98.0][98.6;99.5] :	6.742319620881063(2101.0 28)
body_temp : [98.7;98.7] U [98.3;98.4] U [98.0;98.0] U [97.1;97.7] :	6.715872400987388(2324.0 31)
body_temp : [98.6;98.7] U [97.7;97.7] :	6.71539306640625(684.0 9)
body_temp : [98.9;98.9] U [98.6;98.6] U [97.9;97.9] :	6.71539306640625(684.0 9)
body_temp : [99.1;99.1] U [98.7;98.8] :	6.707840349698049(459.0 6)
body_temp : [99.0;99.1] U [97.7;97.7] :	6.707840349698049(459.0 6)
body_temp : [98.9;98.9] U [97.7;97.7] :	6.701200556325393(157.0 2)
body_temp : [98.0;98.0] U [97.6;97.7] :	6.684886691378584(609.0 8)
body_temp : [98.5;98.8] :	6.684147521377947(983.0 13)
body_temp : [99.1;99.2] U [98.3;98.3] :	6.67834894927127(534.0 7)
body_temp : [98.6;98.9] U [98.0;98.0] :	6.668572826431754(1356.0 18)
body_temp : [98.7;98.8] U [98.0;98.0] :	6.668572826431754(1356.0 18)
body_temp : [98.8;98.8] U [98.0;98.3] :	6.661715596292657(1654.0 22)
body_temp : [98.9;99.2] U [98.6;98.6] U [97.9;98.0] :	6.656614961827072(1505.0 20)
body_temp : [99.0;99.1] U [97.7;98.4] :	6.652258961484967(2398.0 32)
body_temp : [99.0;99.5] U [97.9;98.0] :	6.652258961484967(2398.0 32)
body_temp : [97.9;98.0][98.6;99.5] :	6.652258961484967(2398.0 32)
body_temp : [98.7;98.8] U [98.0;98.0] U [97.7;97.7] :	6.652258961484967(2398.0 32)
body_temp : [98.7;99.5] :	6.650730531695357(2621.0 35)
body_temp : [98.7;99.2] U [97.9;98.4] :	6.5961681721995555(3215.0 43)
body_temp : [97.9;98.4][98.7;99.2] :	6.5961681721995555(3215.0 43)
body_temp : [98.9;99.0] U [98.0;98.4] :	6.5961681721995555(3215.0 43)
body_temp : [98.0;99.0] :	6.5961681721995555(3215.0 43)
body_temp : [98.8;99.2] U [97.9;97.9] :	6.561533101378175(1281.0 17)
body_temp : [98.8;99.2] U [97.6;98.0] :	6.553337384376417(2100.0 28)
body_temp : [99.1;99.2] U [98.8;98.8] U [98.0;98.3] :	6.511070050562423(1951.0 26)
body_temp : [98.3;98.6] :	6.504737997282847(1057.0 14)
body_temp : [98.0;98.0] U [97.7;97.7] :	6.504737997282847(1057.0 14)
body_temp : [98.4;99.1] U [97.4;97.8] :	6.481699680749676(2620.0 35)
body_temp : [97.4;97.8][98.4;99.1] :	6.481699680749676(2620.0 35)
body_temp : [99.1;99.1] U [98.8;98.8] :	6.4769287109375(308.0 4)
body_temp : [98.5;98.7] U [97.4;97.7] :	6.475459761510405(1802.0 24)
body_temp : [99.1;99.5] U [98.6;98.8] :	6.453857421875(1206.0 16)
body_temp : [99.1;100.0] U [98.6;98.8] :	6.453857421875(1206.0 16)
body_temp : [99.1;99.2] U [98.7;98.8] U [98.0;98.0] :	6.448514879937041(1653.0 22)
body_temp : [98.6;98.9] U [97.9;98.0] :	6.433008164077106(1504.0 20)
body_temp : [98.6;98.9] U [97.7;97.7] :	6.433008164077106(1504.0 20)
body_temp : [98.9;98.9] U [97.9;98.0] :	6.4328705660362315(1355.0 18)
body_temp : [98.7;99.5] :	6.4328705660362315(1355.0 18)
body_temp : [98.6;99.0] U [97.1;97.7] :	6.4182002698932195(2248.0 30)
body_temp : [98.3;98.4] U [97.7;98.0] :	6.409711381351583(2991.0 40)
body_temp : [97.1;98.0][98.3;98.7] :	6.409711381351583(2991.0 40)
body_temp : [96.9;97.7][98.3;98.9] :	6.382491665417723(2768.0 37)
body_temp : [99.0;99.1] U [97.7;97.7] :	6.346999250538239(383.0 5)
body_temp : [99.0;99.0] U [97.9;97.9] :	6.346999250538239(383.0 5)
body_temp : [99.1;99.4] U [98.6;98.8] :	6.3457451620849605(1131.0 15)
body_temp : [98.8;98.9] :	6.33133330078531(608.0 8)
body_temp : [99.0;100.0] U [97.6;97.7] :	6.330010325148201(1578.0 21)
body_temp : [98.7;99.4] :	6.318997476341829(1280.0 17)
body_temp : [98.7;99.0] U [97.4;97.7] :	6.316003906147789(1429.0 19)
body_temp : [99.2;99.5] U [97.9;98.0] :	6.310892316233509(907.0 12)
body_temp : [98.6;98.6] U [97.7;97.7] :	6.300384476262016(533.0 7)
body_temp : [99.1;99.1] U [98.3;98.4] :	6.300384476262016(533.0 7)
body_temp : [98.9;99.2] :	6.300384476262016(533.0 7)
body_temp : [98.9;98.9] U [98.3;98.3] U [97.7;97.7] :	6.2995920592341745(458.0 6)
body_temp : [98.4;99.1] U [97.4;97.8] :	6.297943985606717(2173.0 29)
body_temp : [97.4;97.8][98.4;99.1] :	6.297943985606717(2173.0 29)
body_temp : [98.9;98.9] :	6.23846435546875(80.0 1)
body_temp : [99.0;99.1] U [97.9;98.3] :	6.235314163581424(1652.0 22)
body_temp : [96.8;96.9][97.1;100.8] :	6.163072178422192(5289.0 71)
body_temp : [98.3;98.4] U [98.0;98.0] U [97.1;97.7] :	6.086588172277221(1428.0 19)
body_temp : [98.6;98.8] U [97.7;97.7] :	6.086588172277221(1428.0 19)
body_temp : [98.3;98.7] U [97.1;98.0] :	6.060683704842646(4176.0 56)
body_temp : [97.1;98.0][98.3;98.7] :	6.060683704842646(4176.0 56)
body_temp : [99.0;99.2] U [97.6;97.7] :	6.048726399739564(682.0 9)
body_temp : [99.1;100.0] U [98.0;98.8] :	6.020222802506589(3137.0 42)
body_temp : [98.0;98.8][99.1;100.0] :	6.020222802506589(3137.0 42)
body_temp : [98.9;98.9] :	5.994093775138846(156.0 2)
body_temp : [98.0;98.8] U [97.1;97.7] :	5.983506536786967(4991.0 67)
body_temp : [97.0;97.7][98.0;98.8] :	5.983506536786967(4991.0 67)
body_temp : [98.6;98.7] :	5.977779910192037(607.0 8)
body_temp : [98.6;98.8] U [98.0;98.0] U [97.7;97.7] :	5.961466045245247(1353.0 18)
body_temp : [98.7;98.9] U [98.4;98.4] U [98.0;98.0] :	5.953857421875(1204.0 16)
body_temp : [98.7;98.9] U [98.4;98.4] U [97.7;98.0] :	5.945152180298419(2394.0 32)
body_temp : [98.6;98.7] U [97.7;98.0] :	5.9394663964562(1725.0 23)
body_temp : [99.1;99.4] U [98.6;98.8] :	5.9394663964562(1725.0 23)
body_temp : [99.1;99.5] U [98.6;98.8] :	5.9394663964562(1725.0 23)
body_temp : [98.7;98.7] U [98.4;98.4] U [97.7;97.7] :	5.9224200032528(532.0 7)
body_temp : [98.8;98.8] :	5.9224200032528(532.0 7)
body_temp : [99.1;99.1] U [98.6;98.6] U [98.4;98.4] :	5.916589650785764(831.0 11)
body_temp : [98.9;99.2] U [97.9;98.4] :	5.903816379422745(3804.0 51)
body_temp : [97.9;98.6][98.9;99.2] :	5.903816379422745(3804.0 51)
body_temp : [98.3;98.3] U [97.7;97.7] :	5.899785655038307(382.0 5)
body_temp : [99.0;99.2] :	5.891343768770335(457.0 6)
body_temp : [98.4;98.9] U [98.0;98.0] :	5.86308732581461(1799.0 24)
body_temp : [98.9;100.0] U [97.7;97.7] :	5.85209722704012(980.0 13)
body_temp : [98.7;98.9] U [98.0;98.4] :	5.849437399078806(2542.0 34)
body_temp : [98.8;99.0] U [97.4;97.7] :	5.833926226269135(1278.0 17)
body_temp : [98.6;98.9] U [97.4;97.7] :	5.808912730870191(1650.0 22)
body_temp : [98.7;99.1] U [97.4;97.7] :	5.805576276966865(2616.0 35)
body_temp : [98.4;98.9] U [97.4;97.7] :	5.7974084383579845(2096.0 28)
body_temp : [98.7;98.8] U [98.0;98.0] U [97.7;97.7] :	5.762187770827143(1501.0 20)
body_temp : [98.7;98.9] U [98.4;98.4] U [97.9;98.0] :	5.7257637848497245(1352.0 18)
body_temp : [98.3;98.9] U [97.1;97.7] U [96.9;96.9] :	5.721814827848954(2467.0 33)
body_temp : [96.9;97.7][98.3;98.9] :	5.721814827848954(2467.0 33)
body_temp : [98.7;98.8] U [97.6;97.7] :	5.715393066406264(681.0 9)
body_temp : [98.9;99.0] U [98.6;98.6] U [98.0;98.0] :	5.703857421875(1203.0 16)
body_temp : [98.6;98.9] U [97.9;97.9] :	5.675356654440243(1575.0 21)
body_temp : [99.1;99.5] U [98.7;98.8] U [98.0;98.0] :	5.658963180582726(1798.0 24)
body_temp : [99.2;99.2] U [97.9;97.9] :	5.609184802172672(231.0 3)
body_temp : [99.2;99.2] U [97.9;98.4] :	5.592321777343727(1872.0 25)
body_temp : [98.7;99.5] U [97.9;97.9] :	5.587434703369551(3060.0 41)
body_temp : [96.8;97.9][98.7;100.8] :	5.587434703369551(3060.0 41)
body_temp : [98.9;98.9] U [98.4;98.6] :	5.574747128927493(979.0 13)
body_temp : [98.5;98.7] U [97.7;97.7] :	5.574747128927493(979.0 13)
body_temp : [98.8;99.1] U [97.6;97.7] :	5.571148492843466(1128.0 15)
body_temp : [99.1;99.2] U [98.7;98.8] U [98.0;98.4] :	5.5604967288909695(2763.0 37)
body_temp : [98.7;98.8] U [98.0;98.4] :	5.547737171893333(2466.0 33)
body_temp : [98.7;98.7] U [98.3;98.4] U [97.9;98.0] :	5.547737171893333(2466.0 33)
body_temp : [98.7;99.1] U [97.4;97.7] :	5.538580973077177(1500.0 20)
body_temp : [98.8;98.9] U [97.9;98.3] :	5.530489374871498(1946.0 26)
body_temp : [98.6;98.7] U [97.9;97.9] :	5.497506994297849(755.0 10)
body_temp : [98.6;98.6] :	5.483095478306461(456.0 6)
body_temp : [99.0;99.1] :	5.4769287109375(306.0 4)
body_temp : [98.4;98.8] U [97.4;97.7] :	5.472999112455349(2020.0 27)
body_temp : [98.3;98.8] U [97.0;97.7] :	5.467514575075417(2614.0 35)
body_temp : [98.5;98.9] U [97.7;97.8] :	5.461028083301033(2985.0 40)
body_temp : [98.5;98.9] U [97.7;97.8] :	5.454839035350771(1797.0 24)
body_temp : [98.4;98.4] U [97.7;97.7] :	5.452572059538343(381.0 5)
body_temp : [98.9;99.0] U [97.7;97.7] :	5.452572059538343(381.0 5)
body_temp : [99.0;100.0] U [97.7;97.7] :	5.44486691244907(904.0 12)
body_temp : [98.8;99.2] U [97.1;98.3] :	5.444781939103579(3949.0 53)
body_temp : [97.1;98.3][98.8;99.2] :	5.444781939103579(3949.0 53)
body_temp : [98.3;98.9] U [97.1;97.7] U [96.9;96.9] :	5.430786132812528(2688.0 36)
body_temp : [98.3;98.7] U [97.1;98.0] :	5.430786132812528(2688.0 36)
body_temp : [97.1;98.0][98.3;98.7] :	5.430786132812528(2688.0 36)
body_temp : [98.3;98.8] U [97.1;97.7] :	5.414822094408509(2391.0 32)
body_temp : [98.3;98.8] U [97.0;97.7] :	5.414822094408509(2391.0 32)
body_temp : [98.7;99.0] U [97.4;97.7] :	5.414822094408509(2391.0 32)
body_temp : [99.2;99.2] U [97.9;98.0] :	5.398340970665516(1425.0 19)
body_temp : [99.0;100.8] U [97.6;98.0] :	5.392321777343767(1871.0 25)
body_temp : [98.9;99.2] U [97.9;98.3] :	5.392321777343767(1871.0 25)
body_temp : [98.7;98.9] U [97.9;98.0] :	5.382511298158958(1648.0 22)
body_temp : [99.0;99.4] U [98.3;98.3] :	5.382059733072921(680.0 9)
body_temp : [98.5;99.0] U [97.4;97.8] :	5.376179609538716(3207.0 43)
body_temp : [98.6;98.8] U [98.0;98.0] :	5.3488549761965(1276.0 17)
body_temp : [99.1;99.1] U [98.0;98.3] :	5.3488549761965(1276.0 17)
body_temp : [98.6;98.7] U [97.9;97.9] :	5.313923154284943(1722.0 23)
body_temp : [99.1;99.2] U [98.8;98.8] :	5.31356696163022(829.0 11)
body_temp : [98.4;98.7] U [97.7;97.7] :	5.312949603096319(1127.0 15)
body_temp : [96.8;96.9][97.1;100.8] :	5.294432400453915(4689.0 63)
body_temp : [98.7;98.9] U [98.3;98.4] U [97.1;97.7] :	5.280549022725468(2019.0 27)
body_temp : [98.4;98.6] U [97.7;98.0] :	5.264119466145814(2687.0 36)
body_temp : [99.2;100.8] U [97.7;98.6] :	5.264119466145814(2687.0 36)
body_temp : [98.4;98.8] U [98.0;98.0] U [97.7;97.7] :	5.250714890118816(1796.0 24)
body_temp : [99.1;100.0] U [98.0;98.0] :	5.250714890118816(1796.0 24)
body_temp : [98.4;98.9] U [97.4;97.7] :	5.230461728844122(2093.0 28)
body_temp : [98.7;98.8] U [98.4;98.4] U [98.0;98.0] U [97.7;97.7] :	5.203857421875(1201.0 16)
body_temp : [98.6;98.9] U [96.9;97.7] :	5.1837719565443825(2167.0 29)
body_temp : [98.9;100.0] U [97.7;97.7] :	5.181279228281029(754.0 10)
body_temp : [98.8;98.9] U [97.6;97.7] :	5.168925236794948(1424.0 19)
body_temp : [98.8;98.8] U [97.6;97.7] :	5.166491057234329(530.0 7)
body_temp : [99.0;99.1] U [97.9;97.9] :	5.166491057234329(530.0 7)
body_temp : [99.1;100.0] U [98.0;98.3] :	5.1054087402278805(1721.0 23)
body_temp : [98.7;99.0] U [98.0;98.4] :	5.0987512465791305(4317.0 58)
body_temp : [98.0;99.0] :	5.0987512465791305(4317.0 58)
body_temp : [98.7;98.9] U [98.4;98.4] U [97.4;97.7] :	5.091367377577245(1498.0 20)
body_temp : [99.1;99.1] U [98.7;98.8] U [98.4;98.4] :	5.091367377577245(1498.0 20)
body_temp : [98.7;98.7] U [98.4;98.4] :	5.074847187842586(455.0 6)
body_temp : [99.1;99.4] U [98.3;98.3] :	5.048726399739579(679.0 9)
body_temp : [98.8;99.2] U [97.1;97.7] :	5.046590744886931(1795.0 24)
body_temp : [99.0;99.2] U [97.9;98.3] :	5.046590744886931(1795.0 24)
body_temp : [98.8;99.1] U [97.4;97.7] :	5.018657003663157(1349.0 18)
body_temp : [99.0;99.1] U [97.6;98.0] :	5.018657003663157(1349.0 18)
body_temp : [99.2;99.2] U [98.3;98.3] :	5.005358464038379(380.0 5)
body_temp : [99.0;99.0] U [97.7;97.7] :	4.9769287109375(305.0 4)
body_temp : [99.1;100.0] U [98.0;98.8] :	4.925673260636686(4612.0 62)
body_temp : [98.0;98.8][99.1;100.0] :	4.925673260636686(4612.0 62)
body_temp : [98.6;98.6] U [97.9;97.9] :	4.917119738412215(604.0 8)
body_temp : [98.9;99.1] U [98.4;98.4] U [97.7;97.8] :	4.895648843265781(2017.0 27)
body_temp : [98.7;100.0] U [97.1;97.7] :	4.879233894116124(3352.0 45)
body_temp : [97.1;97.7][98.6;100.0] :	4.879233894116124(3352.0 45)
body_temp : [98.7;98.9] U [97.1;98.4] :	4.869818359584524(4093.0 55)
body_temp : [97.1;98.4][98.7;98.9] :	4.869818359584524(4093.0 55)
body_temp : [98.7;98.9] :	4.867760579827214(1497.0 20)
body_temp : [98.8;98.9] U [97.7;97.7] :	4.865051462264164(753.0 10)
body_temp : [99.2;100.0] U [98.0;98.0] :	4.802485093496277(1571.0 21)
body_temp : [98.6;100.0] U [97.1;97.7] :	4.791391171292607(2610.0 35)
body_temp : [97.1;97.7][98.6;100.0] :	4.791391171292607(2610.0 35)
body_temp : [98.7;99.5] U [97.9;98.0] :	4.7429091490921085(1645.0 22)
body_temp : [98.4;98.6] U [97.7;97.7] :	4.742696834589665(976.0 13)
body_temp : [98.7;98.9] U [97.9;98.4] :	4.738501792364215(2758.0 37)
body_temp : [99.2;99.4] U [98.3;98.4] :	4.715393066406236(678.0 9)
body_temp : [98.9;99.2] U [97.7;97.7] :	4.715393066406236(678.0 9)
body_temp : [98.9;99.4] :	4.715393066406236(678.0 9)
body_temp : [98.9;99.5] :	4.715393066406236(678.0 9)
body_temp : [97.9;98.0] :	4.703857421875(1199.0 16)
body_temp : [99.0;99.5] :	4.703857421875(1199.0 16)
body_temp : [98.4;98.8] U [98.0;98.0] :	4.688379912113755(1719.0 23)
body_temp : [98.7;99.5] U [97.9;97.9] :	4.688379912113755(1719.0 23)
body_temp : [98.7;98.9] U [97.7;97.7] :	4.688379912113755(1719.0 23)
body_temp : [99.1;99.5] U [98.6;98.8] U [98.0;98.0] :	4.670458668258939(2980.0 40)
body_temp : [99.0;99.1] U [97.9;97.9] :	4.666598897378746(454.0 6)
body_temp : [99.2;100.8] U [97.7;98.0] :	4.6441537820772485(1496.0 20)
body_temp : [98.4;98.7] :	4.6339093038958765(1050.0 14)
body_temp : [98.9;98.9] U [97.7;98.0] :	4.6339093038958765(1050.0 14)
body_temp : [98.0;98.8] U [97.1;97.7] :	4.596907031705185(3276.0 44)
body_temp : [97.0;97.7][98.0;98.8] :	4.596907031705185(3276.0 44)
body_temp : [98.6;98.8] U [97.4;97.7] :	4.584267203260269(1570.0 21)
body_temp : [99.1;99.2] :	4.57988021276575(154.0 2)
body_temp : [99.1;99.1] :	4.57988021276575(154.0 2)
body_temp : [98.6;98.6] U [97.7;97.9] :	4.578841508664631(901.0 12)
body_temp : [98.7;99.2] U [97.9;98.4] :	4.560608776666072(2312.0 31)
body_temp : [97.9;98.4][98.7;99.2] :	4.560608776666072(2312.0 31)
body_temp : [98.7;98.8] U [98.4;98.4] U [98.0;98.0] :	4.538352933854825(1124.0 15)
body_temp : [99.1;99.4] U [98.3;98.3] :	4.538352933854825(1124.0 15)
body_temp : [99.0;99.4] :	4.538352933854825(1124.0 15)
body_temp : [98.3;98.8] U [97.1;97.7] :	4.47744871793874(2534.0 34)
body_temp : [98.8;99.1] U [97.4;97.7] :	4.47744871793874(2534.0 34)
body_temp : [98.4;98.4] :	4.4769287109375(304.0 4)
body_temp : [98.6;100.0] U [97.1;97.7] :	4.457116253368145(4164.0 56)
body_temp : [97.1;97.7][98.6;100.0] :	4.457116253368145(4164.0 56)
body_temp : [99.1;99.1] U [98.3;98.3] :	4.454484263793412(229.0 3)
body_temp : [98.9;98.9] U [98.0;98.3] :	4.453857421875(1198.0 16)
body_temp : [98.7;99.0] U [97.1;97.7] :	4.434218309191136(1792.0 24)
body_temp : [99.1;99.2] U [98.7;98.8] :	4.434218309191136(1792.0 24)
body_temp : [98.5;98.9] U [97.7;97.9] :	4.432020298616096(3349.0 45)
body_temp : [99.0;99.0] U [97.6;97.7] :	4.410562111215896(528.0 7)
body_temp : [98.5;99.0] U [97.1;97.9] U [96.8;96.9] :	4.3945432965148505(3571.0 48)
body_temp : [96.8;97.9][98.5;99.0] :	4.3945432965148505(3571.0 48)
body_temp : [98.9;99.5] :	4.382059733072936(677.0 9)
body_temp : [98.8;98.8] U [97.7;97.7] :	4.382059733072936(677.0 9)
body_temp : [98.9;99.2] U [97.9;98.0] :	4.36664806198346(1049.0 14)
body_temp : [98.7;98.7] U [98.3;98.4] :	4.36664806198346(1049.0 14)
body_temp : [98.8;98.9] U [97.6;98.0] :	4.316507716380943(1643.0 22)
body_temp : [98.7;98.9] U [98.0;98.0] :	4.290166374069835(900.0 12)
body_temp : [98.7;99.2] U [97.9;98.4] :	4.28652713909598(4681.0 63)
body_temp : [97.9;98.4][98.7;99.2] :	4.28652713909598(4681.0 63)
body_temp : [96.8;96.9][97.1;100.8] :	4.2681649142217(5125.0 69)
body_temp : [98.7;98.9] U [98.4;98.4] :	4.251262301312736(1420.0 19)
body_temp : [98.6;98.7] :	4.232595930230479(751.0 10)
body_temp : [98.8;99.2] U [97.6;98.0] :	4.211388037278157(2903.0 39)
body_temp : [98.9;99.4] :	4.2100129572256675(602.0 8)
body_temp : [99.0;99.2] U [97.7;97.7] :	4.2100129572256675(602.0 8)
body_temp : [99.0;99.4] :	4.2100129572256675(602.0 8)
body_temp : [99.0;99.5] :	4.2100129572256675(602.0 8)
body_temp : [98.4;98.7] U [97.4;97.8] :	4.196117019233664(2977.0 40)
body_temp : [99.1;99.2] U [98.7;98.8] U [98.0;98.0] :	4.187996638364412(974.0 13)
body_temp : [98.8;99.0] U [97.6;97.7] :	4.187996638364412(974.0 13)
body_temp : [97.7;98.0] :	4.187996638364412(974.0 13)
body_temp : [98.7;98.8] U [98.3;98.4] U [97.1;97.7] :	4.157676428904259(1939.0 26)
body_temp : [98.6;98.9] U [97.7;97.8] :	4.136176851014825(1271.0 17)
body_temp : [98.8;99.2] U [97.6;97.7] :	4.136176851014825(1271.0 17)
body_temp : [98.6;98.8] U [97.0;97.7] :	4.125848484346258(2013.0 27)
body_temp : [98.6;98.9] U [97.1;97.7] :	4.125848484346258(2013.0 27)
body_temp : [98.4;98.8] U [97.4;97.7] :	4.125848484346258(2013.0 27)
body_temp : [98.5;98.9] U [97.7;97.9] :	4.125848484346258(2013.0 27)
body_temp : [99.2;100.8] U [97.7;98.4] :	4.1152677675097955(2606.0 35)
body_temp : [98.8;98.9] U [97.7;97.7] :	4.1109312730384495(378.0 5)
body_temp : [98.9;99.5] U [97.9;97.9] :	4.107521583319178(825.0 11)
body_temp : [98.7;98.9] U [97.9;98.0] :	4.099386820071043(1048.0 14)
body_temp : [98.6;98.9] U [97.1;97.7] U [96.9;96.9] :	4.0965683098164725(2087.0 28)
body_temp : [98.8;99.2] U [97.6;97.7] :	4.075847962081127(1345.0 18)
body_temp : [98.7;98.8] U [98.0;98.4] :	4.0562243904994935(4161.0 56)
body_temp : [98.0;98.8] :	4.0562243904994935(4161.0 56)
body_temp : [98.9;98.9] U [98.0;98.4] :	4.038003136225298(2976.0 40)
body_temp : [99.1;99.1] U [98.6;98.6] :	4.0325976382066795(527.0 7)
body_temp : [98.8;99.0] U [98.0;98.3] :	4.025697084483455(3050.0 41)
body_temp : [98.0;98.3] :	4.021955154360477(1122.0 15)
body_temp : [98.6;98.9] U [97.7;97.9] :	4.021846567442168(1419.0 19)
body_temp : [99.2;100.0] U [97.7;98.0] :	4.021846567442168(1419.0 19)
body_temp : [99.1;99.2] U [98.0;98.3] :	4.021846567442168(1419.0 19)
body_temp : [98.8;99.1] U [97.4;97.7] :	4.021792870585762(2309.0 31)
body_temp : [98.4;98.6] :	4.001491239475039(899.0 12)
body_temp : [99.2;99.4] U [98.3;98.3] :	4.001491239475039(899.0 12)
body_temp : [98.6;98.9] U [97.4;97.7] :	3.99388434254964(3272.0 44)
body_temp : [98.4;98.9] U [97.4;97.7] :	3.9686691195672856(3494.0 47)
body_temp : [98.0;99.0] :	3.9462369165641142(2605.0 35)
body_temp : [99.2;100.0] U [98.0;98.3] :	3.9296135325523105(1567.0 21)
body_temp : [99.1;99.5] U [98.7;98.8] :	3.916368164213659(750.0 10)
body_temp : [99.1;100.0] U [98.7;98.8] :	3.916368164213659(750.0 10)
body_temp : [98.8;99.0] U [97.1;97.7] :	3.8901062836697093(1641.0 22)
body_temp : [98.9;98.9] U [97.7;98.4] :	3.8839045893050295(2160.0 29)
body_temp : [98.7;98.7] U [97.7;97.7] :	3.8771339946037946(228.0 3)
body_temp : [98.9;98.9] U [97.9;97.9] :	3.8771339946037946(228.0 3)
body_temp : [98.9;99.0] U [97.9;97.9] :	3.850102316450997(452.0 6)
body_temp : [99.1;99.2] U [98.0;98.4] :	3.843128670260801(3271.0 44)
body_temp : [98.7;98.8] U [98.4;98.4] :	3.840145701685605(1344.0 18)
body_temp : [99.1;99.2] U [98.8;98.8] U [98.0;98.3] :	3.8357355046161543(3345.0 45)
body_temp : [99.1;100.0] U [98.0;98.8] :	3.8357355046161543(3345.0 45)
body_temp : [98.0;98.8][99.1;100.0] :	3.8357355046161543(3345.0 45)
body_temp : [98.5;98.9] U [97.4;97.7] :	3.821845873495342(1789.0 24)
body_temp : [99.2;100.0] U [98.6;98.6] U [97.7;97.7] :	3.8060102387414063(824.0 11)
body_temp : [98.8;98.9] U [97.9;97.9] :	3.8060102387414063(824.0 11)
body_temp : [98.7;98.7] U [98.0;98.0] :	3.8060102387414063(824.0 11)
body_temp : [98.7;98.8] U [98.4;98.4] U [97.4;97.7] :	3.7924308335715997(1418.0 19)
body_temp : [98.7;98.9] U [98.4;98.4] U [97.7;98.0] :	3.75210786853199(2752.0 37)
body_temp : [98.4;98.9] U [97.7;98.0] :	3.75210786853199(2752.0 37)
body_temp : [97.7;98.0][98.4;98.9] :	3.75210786853199(2752.0 37)
body_temp : [99.0;99.2] U [97.6;98.0] :	3.74972659107732(1492.0 20)
body_temp : [98.8;98.9] U [97.7;98.0] :	3.7410929078911863(2826.0 38)
body_temp : [97.1;98.3][98.8;99.2] :	3.7410929078911863(2826.0 38)
body_temp : [98.7;100.8] U [97.6;98.0] :	3.7310035758629643(2900.0 39)
body_temp : [97.6;98.0][98.7;100.8] :	3.7310035758629643(2900.0 39)
body_temp : [98.9;98.9] U [98.5;98.6] :	3.71539306640625(675.0 9)
body_temp : [99.1;99.4] U [98.7;98.8] :	3.71539306640625(675.0 9)
body_temp : [98.3;98.6] U [98.0;98.0] U [97.7;97.7] :	3.711395642316303(1566.0 21)
body_temp : [99.1;99.1] U [98.7;98.8] :	3.711395642316303(1566.0 21)
body_temp : [98.3;98.7] U [98.0;98.0] :	3.6769055673140927(1640.0 22)
body_temp : [97.0;97.7][98.0;98.8] :	3.6549824740756427(4528.0 61)
body_temp : [98.4;98.9] U [97.7;97.8] :	3.645807841828372(1714.0 23)
body_temp : [98.6;98.9] U [97.7;97.8] :	3.645807841828372(1714.0 23)
body_temp : [99.2;100.0] U [97.7;98.4] :	3.6199557922261474(2529.0 34)
body_temp : [98.7;99.1] :	3.604443441290082(1343.0 18)
body_temp : [98.8;98.9] U [98.0;98.0] :	3.600140398196839(749.0 10)
body_temp : [99.1;99.4] U [98.3;98.4] :	3.600140398196839(749.0 10)
body_temp : [98.9;99.2] U [97.9;97.9] :	3.600140398196839(749.0 10)
body_temp : [98.6;99.1] U [97.4;97.7] :	3.5693280234897187(1936.0 26)
body_temp : [98.8;99.2] U [97.6;97.9] :	3.5630150997010315(1417.0 19)
body_temp : [98.7;99.0] U [98.0;98.4] :	3.5484982151566156(2010.0 27)
body_temp : [98.9;99.2] U [97.9;98.3] :	3.531074145073608(3491.0 47)
body_temp : [97.1;98.3][98.8;99.2] :	3.531074145073608(3491.0 47)
body_temp : [97.7;98.4] :	3.52962160030261(2084.0 28)
body_temp : [98.5;98.7] U [97.7;97.7] :	3.504498894163634(823.0 11)
body_temp : [98.9;98.9] U [98.5;98.6] U [97.9;97.9] :	3.504498894163634(823.0 11)
body_temp : [99.1;99.2] U [98.8;98.8] U [98.0;98.0] :	3.504498894163634(823.0 11)
body_temp : [98.7;98.9] U [98.4;98.4] U [97.7;97.7] :	3.4931777520802947(1565.0 21)
body_temp : [98.5;98.9] U [96.9;97.7] :	3.482976964505453(2306.0 31)
body_temp : [99.1;99.5] U [98.0;98.0] :	3.4637048509584765(1639.0 22)
body_temp : [98.7;98.9] U [97.4;97.7] :	3.453857421875(1194.0 16)
body_temp : [99.1;99.2] :	3.441854025987157(451.0 6)
body_temp : [98.9;99.0] U [98.0;98.3] :	3.4307861328124716(2676.0 36)
body_temp : [98.7;98.8] U [98.0;98.0] U [97.7;97.7] :	3.4241409702853964(897.0 12)
body_temp : [98.8;98.9] U [97.9;98.0] :	3.4241409702853964(897.0 12)
body_temp : [98.8;98.8] U [97.6;97.7] :	3.408569975905843(1268.0 17)
body_temp : [99.2;99.2] U [98.0;98.4] :	3.401002036929053(3046.0 41)
body_temp : [98.7;98.9] U [97.9;97.9] :	3.3923217773437386(1861.0 25)
body_temp : [98.3;98.7] U [98.0;98.0] U [97.1;97.7] :	3.3880712857183712(4156.0 56)
body_temp : [97.1;98.0][98.3;98.7] :	3.3880712857183712(4156.0 56)
body_temp : [99.0;100.0] U [97.7;97.7] :	3.382059733072907(674.0 9)
body_temp : [98.3;98.4] U [98.0;98.0] U [97.7;97.7] :	3.3559463440265844(971.0 13)
body_temp : [99.2;99.2] U [98.6;98.6] U [98.0;98.0] :	3.3559463440265844(971.0 13)
body_temp : [98.6;98.8] U [98.0;98.0] U [97.1;97.7] :	3.340639363797964(2083.0 28)
body_temp : [98.6;98.8] U [98.0;98.0] U [97.0;97.7] :	3.340639363797964(2083.0 28)
body_temp : [98.7;98.7] U [98.3;98.4] U [98.0;98.0] :	3.2976030943337395(1045.0 14)
body_temp : [99.2;99.4] U [98.3;98.3] :	3.2766686921882084(525.0 7)
body_temp : [98.8;98.9] U [98.3;98.3] U [97.1;97.7] :	3.274959861844352(1564.0 21)
body_temp : [98.7;98.8] U [98.0;98.0] U [97.6;97.7] :	3.264119466145843(2675.0 36)
body_temp : [98.0;98.8] U [97.1;97.7] :	3.264119466145843(2675.0 36)
body_temp : [97.0;97.7][98.0;98.8] :	3.264119466145843(2675.0 36)
body_temp : [99.1;99.5] U [98.6;98.8] U [98.0;98.0] :	3.25050413460286(1638.0 22)
body_temp : [98.7;98.9] U [98.4;98.4] U [97.7;97.8] :	3.2473584851189825(1119.0 15)
body_temp : [99.2;99.2] U [98.6;98.6] U [97.9;98.0] :	3.2473584851189825(1119.0 15)
body_temp : [99.0;99.1] U [97.6;97.7] :	3.2473584851189825(1119.0 15)
body_temp : [99.1;99.2] U [98.0;98.4] :	3.2448282750404065(3045.0 41)
body_temp : [98.0;98.8][99.1;100.0] :	3.2448282750404065(3045.0 41)
body_temp : [97.7;97.7] :	3.23846435546875(77.0 1)
body_temp : [99.2;99.2] U [97.6;97.7] :	3.216504082038553(376.0 5)
body_temp : [99.0;99.0] U [97.9;97.9] :	3.216504082038553(376.0 5)
body_temp : [98.7;98.7] U [98.4;98.4] U [97.7;98.0] :	3.2094734377995477(1786.0 24)
body_temp : [98.7;98.7] U [98.3;98.4] U [97.9;98.0] :	3.203857421875(1193.0 16)
body_temp : [98.9;98.9] U [98.4;98.4] U [97.7;97.8] :	3.202987549585909(822.0 11)
body_temp : [98.0;98.3] U [97.7;97.7] :	3.1660343508694964(1267.0 17)
body_temp : [98.7;98.7] U [98.4;98.4] :	3.1660343508694964(1267.0 17)
body_temp : [98.4;98.7] :	3.1660343508694964(1267.0 17)
:	3.1629084434630865(4820.0 65)
body_temp : [99.0;99.1] U [97.6;97.7] :	3.1493527854458465(599.0 8)
body_temp : [99.1;100.0] :	3.1493527854458465(599.0 8)
body_temp : [98.6;98.7] U [97.7;97.7] :	3.1354658356906(896.0 12)
body_temp : [98.7;98.8] :	3.1330389204990374(1341.0 18)
body_temp : [96.8;96.9][97.1;100.8] :	3.118161415037432(5707.0 77)
body_temp : [99.0;100.0] U [97.7;98.3] :	3.1106499885134937(2452.0 33)
body_temp : [98.8;99.2] U [97.9;98.3] :	3.091763509551329(3414.0 46)
body_temp : [98.9;98.9] U [97.9;98.4] :	3.0903795121162987(3340.0 45)
body_temp : [97.1;98.4][98.7;98.9] :	3.0903795121162987(3340.0 45)
body_temp : [98.3;98.6] U [98.0;98.0] :	3.078906197827421(1489.0 20)
body_temp : [98.7;98.8] U [98.4;98.4] U [97.7;97.7] :	3.078906197827421(1489.0 20)
body_temp : [98.7;98.7] U [98.4;98.4] U [97.4;97.7] :	3.078906197827421(1489.0 20)
body_temp : [99.1;99.1] U [98.4;98.6] :	3.078596245913958(970.0 13)
body_temp : [99.0;99.5] U [97.9;97.9] :	3.056741971608344(1563.0 21)
body_temp : [98.7;98.8] U [97.7;97.7] :	3.056741971608344(1563.0 21)
body_temp : [99.0;99.2] U [97.9;97.9] :	3.0487263997395644(673.0 9)
body_temp : [98.3;98.6] U [97.9;98.0] :	3.037303418247243(1637.0 22)
body_temp : [98.7;98.9] U [96.9;97.7] :	3.0202645996571835(1711.0 23)
body_temp : [98.3;98.7] U [97.1;97.7] :	2.992321777343747(1859.0 25)
body_temp : [98.6;98.8] U [97.1;97.7] :	2.9809796180751054(1933.0 26)
body_temp : [99.0;99.1] U [97.7;98.3] :	2.9711479459669734(2007.0 27)
body_temp : [98.9;99.0] U [98.0;98.0] :	2.9676848661631543(747.0 10)
body_temp : [99.2;99.5] U [98.6;98.6] :	2.9676848661631543(747.0 10)
body_temp : [99.2;100.0] U [98.6;98.6] :	2.9676848661631543(747.0 10)
body_temp : [98.7;100.8] U [97.6;98.0] :	2.94432155339644(3413.0 46)
body_temp : [97.6;98.0][98.7;100.8] :	2.94432155339644(3413.0 46)
body_temp : [99.0;99.2] U [97.6;98.0] :	2.9301129320052364(2747.0 37)
body_temp : [98.7;99.0] U [97.6;97.8] :	2.9234987258331495(1266.0 17)
body_temp : [98.0;98.8] U [97.1;97.7] :	2.8799325137778045(4448.0 60)
body_temp : [98.7;99.0] U [97.6;97.9] :	2.8747678980893268(1414.0 19)
body_temp : [98.9;98.9] U [97.9;98.3] :	2.8747678980893268(1414.0 19)
body_temp : [99.2;99.5] U [98.0;98.0] :	2.8747678980893268(1414.0 19)
body_temp : [98.4;98.7] U [97.4;97.7] :	2.8552994000774548(1488.0 20)
body_temp : [98.5;98.6] U [97.7;97.8] :	2.8552994000774548(1488.0 20)
body_temp : [98.7;98.8] U [98.0;98.0] U [97.6;97.7] :	2.838524081372336(1562.0 21)
body_temp : [98.5;98.6] U [97.7;97.8] :	2.811750185600052(1710.0 23)
body_temp : [99.0;99.2] U [97.9;98.0] :	2.801246147801332(969.0 13)
body_temp : [98.7;98.7] U [98.0;98.0] U [97.7;97.7] :	2.801246147801332(969.0 13)
body_temp : [98.4;98.8] U [97.4;97.7] :	2.7922371151162797(3338.0 45)
body_temp : [98.4;98.7] U [97.4;97.7] :	2.7878389642386456(3264.0 44)
body_temp : [98.6;98.8] U [97.4;97.7] :	2.779852453302658(3116.0 42)
body_temp : [98.0;98.4] U [97.7;97.7] :	2.7763069893745596(3042.0 41)
body_temp : [97.0;97.7][98.0;98.8] :	2.7763069893745596(3042.0 41)
body_temp : [98.7;98.9] U [98.4;98.4] U [97.4;97.8] :	2.7702346530324005(2894.0 39)
body_temp : [98.8;98.8] U [98.0;98.3] :	2.7702346530324005(2894.0 39)
body_temp : [98.0;98.8] :	2.7702346530324005(2894.0 39)
body_temp : [98.7;100.0] U [97.1;97.7] :	2.769732560242771(2154.0 29)
body_temp : [99.1;99.1] U [98.4;98.4] :	2.7692904865385883(375.0 5)
body_temp : [98.0;98.4] :	2.7677643811066712(2820.0 38)
body_temp : [99.1;100.0] U [98.7;98.8] :	2.764555756398374(2302.0 31)
body_temp : [98.8;98.9] U [97.4;97.7] :	2.763080610508906(1043.0 14)
body_temp : [98.8;99.1] U [97.4;97.8] :	2.762462866513637(2524.0 34)
body_temp : [99.2;99.2] U [97.7;98.0] :	2.7309607056246894(1117.0 15)
body_temp : [99.2;99.2] :	2.722433456224535(226.0 3)
body_temp : [98.5;98.6] U [97.7;97.7] :	2.715393066406264(672.0 9)
body_temp : [99.2;99.4] U [98.6;98.6] :	2.715393066406264(672.0 9)
body_temp : [99.1;100.0] U [98.0;98.8] :	2.6831721861583078(3781.0 51)
body_temp : [98.0;98.8][99.1;100.0] :	2.6831721861583078(3781.0 51)
body_temp : [99.2;99.2] U [98.0;98.3] :	2.6809631007968027(1265.0 17)
body_temp : [98.8;98.8] U [98.0;98.0] U [97.7;97.7] :	2.651457100146289(746.0 10)
body_temp : [98.5;98.7] :	2.651457100146289(746.0 10)
body_temp : [98.4;98.4] U [97.7;97.8] :	2.651457100146289(746.0 10)
body_temp : [98.3;98.4] U [98.0;98.0] U [97.1;97.7] :	2.6494376410866627(3411.0 46)
body_temp : [98.5;98.8] U [97.4;97.7] :	2.6032357715429892(1709.0 23)
body_temp : [98.7;98.8] U [98.0;98.0] :	2.5999648604303647(820.0 11)
body_temp : [98.8;99.2] U [97.9;98.3] :	2.5923217773437557(1857.0 25)
body_temp : [98.3;98.4] U [98.0;98.0] :	2.5581155665009576(894.0 12)
body_temp : [98.9;99.5] U [97.9;97.9] :	2.5581155665009576(894.0 12)
body_temp : [99.0;99.0] U [97.6;97.7] :	2.5581155665009576(894.0 12)
body_temp : [98.9;98.9] U [98.6;98.6] U [98.0;98.0] :	2.523896049688757(968.0 13)
body_temp : [99.2;99.2] U [97.9;98.4] :	2.501995684931774(3410.0 46)
body_temp : [97.9;98.6][98.9;99.2] :	2.501995684931774(3410.0 46)
body_temp : [98.3;98.4] U [97.9;98.0] :	2.4958193685964893(1042.0 14)
body_temp : [99.1;99.2] U [98.6;98.6] U [98.0;98.0] :	2.4958193685964893(1042.0 14)
body_temp : [98.6;98.7] U [98.0;98.0] U [97.7;97.7] :	2.472761815877543(1116.0 15)
body_temp : [98.9;98.9] U [98.6;98.6] U [97.9;98.0] :	2.472761815877543(1116.0 15)
body_temp : [98.8;99.2] U [97.1;97.9] :	2.471245753378452(3114.0 42)
body_temp : [98.7;98.7] :	2.4585598692061077(151.0 2)
body_temp : [99.0;99.5] :	2.442246004259299(597.0 8)
body_temp : [98.8;99.1] U [97.6;97.8] :	2.4259321393124695(1338.0 18)
body_temp : [97.9;98.3] :	2.4259321393124695(1338.0 18)
body_temp : [98.4;98.4] U [97.7;98.0] :	2.4249592580528105(2596.0 35)
body_temp : [97.7;98.0][98.4;98.9] :	2.4249592580528105(2596.0 35)
body_temp : [98.7;99.2] :	2.4080858045774587(1486.0 20)
body_temp : [98.5;98.9] U [97.1;97.7] U [96.9;96.9] :	2.401568181521996(2226.0 30)
body_temp : [98.9;99.2] U [97.7;98.3] :	2.401568181521996(2226.0 30)
body_temp : [98.5;98.8] U [97.0;97.7] :	2.39834188388866(2152.0 29)
body_temp : [98.6;99.0] U [97.4;97.7] :	2.3929768568717984(1782.0 24)
body_temp : [98.6;98.9] U [97.7;97.9] :	2.3926312126605644(1930.0 26)
:	2.3796334518948177(6735.0 91)
body_temp : [99.0;99.2] U [97.9;98.3] :	2.3450235196163476(3335.0 45)
body_temp : [97.9;98.6][98.9;99.2] :	2.3450235196163476(3335.0 45)
body_temp : [99.0;99.5] U [97.9;97.9] :	2.3352293341294694(745.0 10)
body_temp : [98.9;99.1] U [97.7;97.8] :	2.3352293341294694(745.0 10)
body_temp : [99.2;99.4] U [98.3;98.3] :	2.3220768910386242(374.0 5)
body_temp : [98.4;99.1] U [97.4;97.8] :	2.2641194661458144(2669.0 36)
body_temp : [97.4;97.8][98.4;99.1] :	2.2641194661458144(2669.0 36)
body_temp : [99.0;99.2] U [97.7;98.0] :	2.2479671110860813(2521.0 34)
body_temp : [98.6;98.7] U [97.9;97.9] :	2.24654595157613(967.0 13)
body_temp : [98.9;98.9] :	2.23846435546875(76.0 1)
body_temp : [99.2;100.0] U [98.0;98.4] :	2.2294797870537537(3556.0 48)
body_temp : [98.0;98.8][99.1;100.0] :	2.2294797870537537(3556.0 48)
body_temp : [98.8;99.0] U [97.4;97.8] :	2.2257398503179857(2299.0 31)
body_temp : [98.4;99.1] U [97.4;97.8] :	2.222246202969454(4369.0 59)
body_temp : [97.4;97.8][98.4;99.1] :	2.222246202969454(4369.0 59)
body_temp : [96.8;96.9][97.1;100.8] :	2.2216054117636217(5108.0 69)
body_temp : [99.2;99.2] U [97.7;97.7] :	2.217109154595568(448.0 6)
body_temp : [98.8;99.0] U [97.6;97.8] :	2.2145629261303417(1115.0 15)
body_temp : [98.5;98.7] U [97.7;97.8] :	2.203857421875(1189.0 16)
body_temp : [98.7;99.0] :	2.203857421875(1189.0 16)
body_temp : [98.7;98.9] U [97.7;98.0] :	2.2013475870475245(2003.0 27)
body_temp : [98.8;99.0] U [97.6;97.9] :	2.195891850724168(1263.0 17)
body_temp : [98.7;100.0] U [97.6;97.7] :	2.192321777343764(1855.0 25)
body_temp : [98.7;99.1] U [97.6;97.8] :	2.190229878916947(1337.0 18)
body_temp : [98.9;98.9] U [98.4;98.6] U [98.0;98.0] :	2.1865206964776216(1411.0 19)
body_temp : [98.4;98.7] U [98.0;98.0] U [97.7;97.7] :	2.183870410664378(1559.0 21)
body_temp : [98.9;98.9] U [98.4;98.6] U [97.9;98.0] :	2.183870410664378(1559.0 21)
body_temp : [98.7;98.9] U [97.1;98.4] :	2.17301890973148(4073.0 55)
body_temp : [97.1;98.4][98.7;98.9] :	2.17301890973148(4073.0 55)
body_temp : [99.1;99.1] :	2.1450831870349174(225.0 3)
body_temp : [99.0;99.4] :	2.1427752731605216(522.0 7)
body_temp : [99.0;99.0] U [98.0;98.3] :	2.0764685259436457(2520.0 34)
body_temp : [98.0;99.0] :	2.0764685259436457(2520.0 34)
body_temp : [98.4;98.7] U [97.7;98.0] :	2.034060602794168(3259.0 44)
body_temp : [99.0;99.2] U [97.7;98.3] :	2.026951207534548(2150.0 29)
body_temp : [99.0;99.5] U [97.9;97.9] :	1.99694217127482(818.0 11)
body_temp : [98.3;98.4] U [97.1;98.0] :	1.992321777343733(1854.0 25)
body_temp : [98.7;98.7] U [97.9;97.9] :	1.9769287109375(299.0 4)
body_temp : [98.5;98.9] U [97.7;97.9] :	1.96565252042837(1558.0 21)
body_temp : [98.7;98.7] U [97.9;98.0] :	1.9612968847716556(1040.0 14)
body_temp : [98.8;98.8] U [98.3;98.3] U [97.1;97.7] :	1.9608722090775261(1484.0 20)
body_temp : [98.5;98.9] U [97.7;97.8] :	1.9571049626071153(1410.0 19)
body_temp : [98.7;98.8] U [97.4;97.7] :	1.9563640363831951(1114.0 15)
body_temp : [96.9;97.7][98.3;98.9] :	1.9181344552000525(4145.0 56)
body_temp : [98.9;99.2] U [97.9;98.6] :	1.904969940801127(2519.0 34)
body_temp : [97.9;98.6][98.9;99.2] :	1.904969940801127(2519.0 34)
body_temp : [98.6;98.8] U [98.0;98.0] U [97.0;97.7] :	1.892106396823656(2445.0 33)
body_temp : [98.5;98.9] U [96.9;97.7] :	1.8734072764376875(3923.0 53)
body_temp : [96.9;97.7][98.3;98.9] :	1.8734072764376875(3923.0 53)
body_temp : [97.9;98.4] :	1.868712491888861(3184.0 43)
body_temp : [98.3;98.7] U [97.1;97.7] :	1.866529246264446(2297.0 31)
body_temp : [98.5;99.0] U [97.4;97.8] :	1.8287814717610982(2075.0 28)
body_temp : [98.3;98.4] U [96.9;97.7] :	1.769178115314738(1705.0 23)
body_temp : [98.5;98.9] U [97.4;97.7] :	1.769178115314738(1705.0 23)
body_temp : [98.7;98.9] U [97.1;97.7] U [96.9;96.9] :	1.758099120113611(1631.0 22)
body_temp : [98.3;98.4] U [97.0;97.7] :	1.758099120113611(1631.0 22)
body_temp : [98.7;99.4] :	1.758099120113611(1631.0 22)
body_temp : [98.7;99.5] :	1.758099120113611(1631.0 22)
body_temp : [98.7;98.8] U [97.0;97.7] :	1.747434630192362(1557.0 21)
body_temp : [98.7;98.9] U [97.1;97.7] :	1.747434630192362(1557.0 21)
body_temp : [99.2;100.8] U [97.6;98.0] :	1.747434630192362(1557.0 21)
body_temp : [96.8;96.9][97.1;100.8] :	1.7352252354410935(6655.0 90)
body_temp : [98.5;98.6] :	1.7351392230727514(595.0 8)
body_temp : [99.0;100.8] U [97.6;98.0] :	1.732549258216396(3257.0 44)
body_temp : [98.8;99.2] U [97.1;97.7] :	1.732549258216396(3257.0 44)
body_temp : [97.1;98.3][98.8;99.2] :	1.732549258216396(3257.0 44)
body_temp : [98.8;98.8] U [98.0;98.0] :	1.7153930664062358(669.0 9)
body_temp : [99.0;99.1] U [97.7;97.8] :	1.7153930664062358(669.0 9)
body_temp : [98.6;98.7] U [97.9;98.0] :	1.703857421875(1187.0 16)
body_temp : [98.5;98.6] U [97.9;97.9] :	1.7027738020957843(743.0 10)
body_temp : [99.0;99.2] U [97.9;98.3] :	1.699729003567984(3109.0 42)
body_temp : [98.7;98.8] U [98.0;98.0] U [97.6;97.7] :	1.6981651466360488(1113.0 15)
body_temp : [98.6;98.7] U [98.0;98.0] :	1.6940356428591856(1039.0 14)
body_temp : [98.6;98.6] U [98.0;98.0] U [97.7;97.7] :	1.6918457553508774(965.0 13)
body_temp : [99.0;100.0] U [97.6;97.7] :	1.6918457553508774(965.0 13)
body_temp : [98.3;98.3] U [97.7;98.0] :	1.6869239442376762(2296.0 31)
body_temp : [98.5;98.6] U [97.7;97.9] :	1.6397992352564523(2074.0 28)
body_temp : [99.2;100.8] U [97.7;98.6] :	1.6397992352564523(2074.0 28)
body_temp : [98.5;98.6] U [97.7;97.9] :	1.5923217773437415(1852.0 25)
body_temp : [99.2;99.5] U [97.9;98.0] :	1.5764802759440493(1778.0 24)
body_temp : [97.9;98.0][98.6;99.5] :	1.5764802759440493(1778.0 24)
body_temp : [96.8;96.9][97.1;100.8] :	1.569275757465222(5398.0 73)
body_temp : [98.4;98.7] U [98.0;98.0] :	1.51365861357753(1482.0 20)
:	1.503357196894112(9237.0 125)
body_temp : [98.4;98.6] U [98.0;98.0] U [97.7;97.7] :	1.4982734948659788(1408.0 19)
body_temp : [98.0;98.0] U [97.6;97.7] :	1.48312309773044(1334.0 18)
body_temp : [98.8;99.1] U [97.6;97.8] :	1.453857421875(1186.0 16)
body_temp : [98.9;99.2] U [97.7;97.9] :	1.4144956572383025(964.0 13)
body_temp : [98.7;98.7] U [98.4;98.4] U [98.0;98.0] U [97.7;97.7] :	1.4144956572383025(964.0 13)
body_temp : [98.9;98.9] U [98.4;98.4] U [97.9;98.0] :	1.4144956572383025(964.0 13)
body_temp : [98.7;98.9] U [98.4;98.4] U [97.4;97.8] :	1.4112167808910576(3181.0 43)
body_temp : [99.0;100.0] U [97.6;97.7] :	1.4034150281217226(890.0 12)
body_temp : [98.9;98.9] U [98.4;98.4] U [98.0;98.0] :	1.3939194821193228(816.0 11)
body_temp : [98.6;98.9] U [97.7;98.0] :	1.3923217773437813(1851.0 25)
body_temp : [99.0;99.1] U [97.6;97.7] :	1.3868463271420886(520.0 7)
body_temp : [98.9;98.9] U [97.9;97.9] :	1.3868463271420886(520.0 7)
body_temp : [96.8;97.9][98.5;99.0] :	1.350067125082104(2959.0 40)
body_temp : [98.5;98.8] U [97.4;97.7] :	1.331697687402378(1629.0 22)
body_temp : [98.7;98.7] U [98.0;98.0] U [97.7;97.7] :	1.331697687402378(1629.0 22)
body_temp : [98.5;99.0] U [97.4;97.8] :	1.3277133401841366(2294.0 31)
body_temp : [98.4;98.9] U [97.7;98.0] :	1.3277133401841366(2294.0 31)
body_temp : [97.7;98.0][98.4;98.9] :	1.3277133401841366(2294.0 31)
body_temp : [98.8;99.0] U [98.0;98.3] :	1.3109988497204113(1555.0 21)
body_temp : [99.2;99.2] U [97.9;98.3] :	1.2900518158275638(1481.0 20)
body_temp : [98.7;98.7] U [98.0;98.0] :	1.2688577609954104(1407.0 19)
body_temp : [98.8;99.0] U [97.1;97.9] :	1.2641194661458712(2663.0 36)
body_temp : [98.5;98.8] U [97.1;97.7] :	1.261834762247236(2072.0 28)
body_temp : [98.6;98.7] U [97.4;97.7] :	1.2474208373349174(1333.0 18)
body_temp : [98.6;99.1] U [97.4;97.7] :	1.2368189536817213(3106.0 42)
body_temp : [98.6;100.0] U [97.1;97.7] :	1.2189756002310526(2515.0 34)
body_temp : [97.1;97.7][98.6;100.0] :	1.2189756002310526(2515.0 34)
body_temp : [98.9;99.2] U [97.9;98.4] :	1.2159344018314824(1924.0 26)
body_temp : [98.8;99.1] U [97.4;97.7] :	1.203857421875(1185.0 16)
body_temp : [98.4;98.7] U [97.4;97.7] :	1.1682319854802095(1776.0 24)
body_temp : [98.7;100.8] U [97.6;97.9] :	1.1682319854802095(1776.0 24)
body_temp : [98.9;99.1] U [98.4;98.4] U [97.7;97.8] :	1.1595131590343521(1037.0 14)
body_temp : [98.3;98.3] U [98.0;98.0] U [97.1;97.7] :	1.1595131590343521(1037.0 14)
body_temp : [98.7;98.7] U [98.3;98.4] U [97.1;97.7] :	1.1436348731434811(1702.0 23)
body_temp : [98.7;99.2] U [97.9;97.9] :	1.1436348731434811(1702.0 23)
body_temp : [98.8;98.8] U [97.4;97.7] :	1.137145559125676(963.0 13)
body_temp : [98.7;98.9] U [97.7;97.9] :	1.137145559125676(963.0 13)
body_temp : [98.8;98.9] U [97.7;97.8] :	1.137145559125676(963.0 13)
body_temp : [99.1;99.5] U [98.7;98.8] :	1.0984745166493073(2145.0 29)
body_temp : [98.3;98.9] U [97.1;97.7] U [96.9;96.9] :	1.0942991297903248(4065.0 55)
body_temp : [98.7;98.9] U [97.7;97.8] :	1.0924081375415506(815.0 11)
body_temp : [98.7;98.8] U [98.0;98.4] U [97.1;97.7] :	1.0492438927454792(3917.0 53)
body_temp : [98.3;98.3] U [98.0;98.0] U [97.7;97.7] :	1.0487263997395928(667.0 9)
body_temp : [99.0;99.0] U [98.0;98.0] :	1.0487263997395928(667.0 9)
body_temp : [98.8;98.9] U [97.1;97.7] :	1.0394420271248421(1406.0 19)
body_temp : [98.9;100.0] U [97.7;97.9] :	1.0394420271248421(1406.0 19)
body_temp : [98.5;98.9] U [97.1;97.7] U [96.9;96.9] :	1.0262156767446102(3843.0 52)
body_temp : [98.7;98.9] U [97.9;98.4] :	1.0198182666933264(1923.0 26)
body_temp : [98.8;98.8] U [98.0;98.0] U [97.1;97.7] :	1.0117185769393948(1332.0 18)
body_temp : [98.6;98.9] U [97.1;97.7] :	1.0028360853247018(3769.0 51)
body_temp : [97.1;97.7][98.6;100.0] :	1.0028360853247018(3769.0 51)
body_temp : [99.1;99.4] U [98.3;98.3] :	0.9923642832039793(445.0 6)
body_temp : [99.2;100.0] :	0.9923642832039793(445.0 6)
body_temp : [98.8;99.2] U [97.6;98.0] :	0.9923217773437187(1849.0 25)
body_temp : [99.1;99.2] U [98.7;98.8] U [98.0;98.4] :	0.9923217773437187(1849.0 25)
body_temp : [98.7;98.7] U [98.3;98.4] U [98.0;98.0] U [97.1;97.7] :	0.9923217773437187(1849.0 25)
body_temp : [99.1;99.2] :	0.9769287109375(297.0 4)
body_temp : [98.7;98.9] U [98.0;98.4] :	0.9641078402482548(1775.0 24)
body_temp : [98.7;98.9] U [98.4;98.4] U [97.7;97.8] :	0.9641078402482548(1775.0 24)
body_temp : [98.8;99.0] U [97.6;97.8] :	0.953857421875(1184.0 16)
body_temp : [98.8;98.9] U [97.7;97.8] :	0.9052962546911449(1627.0 22)
body_temp : [98.6;98.6] U [97.9;98.0] :	0.8922519171219353(1036.0 14)
body_temp : [99.1;99.5] U [98.7;98.8] :	0.8838702892380194(2070.0 28)
body_temp : [96.8;96.9][97.1;100.8] :	0.8819208619874551(5835.0 79)
body_temp : [98.7;98.9] U [98.4;98.4] U [97.7;97.8] :	0.8745630692483956(1553.0 21)
body_temp : [98.4;98.9] U [97.7;97.8] :	0.8745630692483956(1553.0 21)
body_temp : [98.8;98.8] U [98.0;98.0] U [97.6;97.7] :	0.8597954610130496(962.0 13)
body_temp : [98.7;98.9] U [97.6;97.7] :	0.8541969589383593(1996.0 27)
body_temp : [96.9;97.7][98.3;98.9] :	0.8541969589383593(1996.0 27)
body_temp : [98.4;98.6] U [97.9;98.0] :	0.8428382203276312(1479.0 20)
body_temp : [98.9;100.0] U [97.7;98.4] :	0.8381711155519388(4506.0 61)
body_temp : [97.7;98.4][98.9;100.0] :	0.8381711155519388(4506.0 61)
body_temp : [98.6;98.6] U [98.0;98.0] :	0.8260647589320804(888.0 12)
body_temp : [98.6;98.8] U [98.0;98.0] U [97.1;97.7] :	0.8186280166959493(2365.0 32)
body_temp : [98.5;98.7] U [97.7;97.9] :	0.8100262932542738(1405.0 19)
body_temp : [98.7;99.0] U [97.9;97.9] :	0.8100262932542738(1405.0 19)
body_temp : [98.8;98.9] U [97.6;97.7] :	0.7908967929637785(814.0 11)
body_temp : [98.4;98.6] U [98.0;98.0] :	0.7760163165438724(1331.0 18)
body_temp : [98.3;98.8] U [97.0;97.7] :	0.774522764848111(3915.0 53)
body_temp : [97.0;97.7][98.0;98.8] :	0.774522764848111(3915.0 53)
body_temp : [98.8;98.9] U [97.6;98.0] :	0.7739089037954588(3103.0 42)
body_temp : [98.9;99.0] U [98.0;98.6] :	0.758400509006513(2217.0 30)
body_temp : [98.9;99.5] U [97.9;98.0] :	0.7406781005061459(1257.0 17)
body_temp : [98.7;98.9] U [97.7;98.0] :	0.7326922110729163(3398.0 46)
body_temp : [97.7;98.0][98.4;98.9] :	0.7326922110729163(3398.0 46)
body_temp : [98.5;98.8] U [97.0;97.7] :	0.6962481345711544(3693.0 50)
body_temp : [98.7;99.1] U [97.4;97.7] :	0.6885686535662973(2881.0 39)
body_temp : [99.1;100.0] U [98.7;98.8] :	0.6563451790123876(1552.0 21)
body_temp : [98.7;99.0] U [96.8;97.9] :	0.6418513213993124(2364.0 32)
body_temp : [98.7;98.7] U [98.4;98.4] U [97.9;98.0] :	0.6249906752095186(1035.0 14)
body_temp : [97.6;98.0] :	0.6249906752095186(1035.0 14)
body_temp : [99.0;99.2] U [97.1;97.7] :	0.619231422577665(1478.0 20)
body_temp : [98.8;99.1] U [97.6;97.8] :	0.619231422577665(1478.0 20)
body_temp : [98.0;98.8] :	0.6092921320770575(2290.0 31)
body_temp : [98.7;99.5] U [97.9;97.9] :	0.5923217773437273(1847.0 25)
body_temp : [98.7;98.7] U [97.6;97.7] :	0.5841159927401047(444.0 6)
body_temp : [99.0;99.0] U [97.4;97.7] :	0.5824453629004233(961.0 13)
body_temp : [99.1;100.0] :	0.5824453629004233(961.0 13)
body_temp : [98.6;98.9] U [96.9;97.9] :	0.5656198976500597(2585.0 35)
body_temp : [98.6;98.9] U [97.1;98.0] U [96.9;96.9] :	0.5656198976500597(2585.0 35)
body_temp : [96.9;98.0][98.6;98.9] :	0.5656198976500597(2585.0 35)
body_temp : [99.0;100.0] U [97.7;97.9] :	0.5403140561483498(1330.0 18)
body_temp : [98.7;98.7] U [98.4;98.4] U [98.0;98.0] :	0.537389624337284(887.0 12)
body_temp : [98.7;99.0] U [97.4;97.8] :	0.5180916309722242(1699.0 23)
body_temp : [98.7;98.9] U [98.4;98.4] U [97.7;98.0] :	0.5180916309722242(1699.0 23)
body_temp : [98.8;99.2] U [97.6;97.9] :	0.5059058162288028(2068.0 28)
body_temp : [98.8;99.2] U [97.1;97.7] :	0.4966644852759312(2806.0 38)
body_temp : [98.8;98.9] U [97.1;98.3] :	0.4966644852759312(2806.0 38)
body_temp : [97.1;98.3][98.8;99.2] :	0.4966644852759312(2806.0 38)
body_temp : [98.4;98.4] U [98.0;98.0] U [97.7;97.7] :	0.48938544838600634(813.0 11)
body_temp : [98.3;98.4] U [97.1;97.7] U [96.9;96.9] :	0.47889482197991196(1625.0 22)
body_temp : [98.7;100.0] U [97.6;97.7] :	0.4692967794785979(1994.0 27)
body_temp : [99.1;99.5] U [98.7;98.8] U [98.0;98.0] :	0.453857421875(1182.0 16)
body_temp : [99.1;100.0] U [98.7;98.8] U [98.0;98.0] :	0.453857421875(1182.0 16)
body_temp : [98.3;98.4] U [97.1;97.7] :	0.43812728877644497(1551.0 21)
body_temp : [98.6;98.7] U [98.0;98.0] U [97.1;97.7] :	0.43812728877644497(1551.0 21)
body_temp : [98.6;98.9] U [97.4;97.8] :	0.43146986127871295(1920.0 26)
body_temp : [97.7;97.7] :	0.4130323794660402(222.0 3)
body_temp : [98.7;98.8] U [97.1;97.7] :	0.39562462482763516(1477.0 20)
body_temp : [99.2;100.8] U [97.7;98.3] :	0.3932521373363452(2215.0 30)
body_temp : [98.5;99.0] U [97.1;97.9] U [96.8;96.9] :	0.36831234595607976(2879.0 39)
body_temp : [97.9;97.9] :	0.33723952564646503(148.0 2)
body_temp : [98.9;99.0] U [97.7;97.8] :	0.3209256606996562(591.0 8)
body_temp : [98.4;98.7] U [97.4;97.8] :	0.3095772169151613(1698.0 23)
body_temp : [99.0;99.1] U [97.9;98.0] :	0.24871448974243832(886.0 12)
body_temp : [98.7;98.7] U [98.4;98.4] U [97.4;97.7] :	0.203857421875(1181.0 16)
body_temp : [98.8;98.9] U [97.7;97.9] :	0.18787410380823413(812.0 11)
body_temp : [98.7;98.7] U [98.4;98.4] :	0.18787410380823413(812.0 11)
body_temp : [99.1;99.1] U [98.7;98.8] :	0.14897180815305994(1107.0 15)
body_temp : [98.7;98.7] U [97.9;98.0] :	0.14761125932057523(1771.0 24)
body_temp : [98.3;98.4] U [96.9;97.7] :	0.13533014781420458(2730.0 37)
body_temp : [96.9;97.7][98.3;98.9] :	0.13533014781420458(2730.0 37)
body_temp : [98.3;98.3] U [97.9;98.0] :	0.12163497201159458(738.0 10)
body_temp : [98.8;98.8] U [97.6;97.7] :	0.12163497201159458(738.0 10)
body_temp : [98.7;98.8] U [98.4;98.4] U [97.4;97.7] :	0.12135303726830544(3025.0 41)
body_temp : [98.4;98.8] U [97.4;97.7] :	0.12135303726830544(3025.0 41)
body_temp : [98.8;99.2] U [97.6;97.9] :	0.10106280285809845(1697.0 23)
body_temp : [98.3;98.4] U [97.0;97.7] :	0.09745279947912877(2656.0 36)
:	0.07513809169296468(5459.0 74)
body_temp : [98.8;98.9] U [97.7;97.8] :	0.048726399739564386(664.0 9)
body_temp : [98.8;99.2] U [97.1;97.9] :	0.028103765666255165(2213.0 30)
body_temp : [98.7;99.1] U [97.6;97.7] :	0.001691508304429187(1549.0 21)
body_temp : [98.3;98.7] U [98.0;98.0] U [97.1;97.7] :	-0.016727947123142323(3983.0 54)
body_temp : [98.3;98.7] U [98.0;98.0] U [97.1;97.7] :	-0.029068839491180738(2729.0 37)
body_temp : [98.3;98.3] U [98.0;98.0] :	-0.03262772989361755(590.0 8)
body_temp : [99.2;100.0] U [97.7;97.7] :	-0.03262772989361755(590.0 8)
body_temp : [99.2;99.2] U [97.9;97.9] :	-0.03262772989361755(590.0 8)
body_temp : [98.8;99.2] U [97.6;98.0] :	-0.03482072462034056(3024.0 41)
body_temp : [99.0;99.1] U [97.7;97.9] :	-0.03996064485235813(885.0 12)
body_temp : [98.7;99.1] U [97.4;97.8] :	-0.05651288591137947(1770.0 24)
body_temp : [98.3;98.8] U [97.1;97.7] :	-0.08318471570589525(3835.0 52)
body_temp : [98.6;98.7] U [97.1;97.7] :	-0.10745161119896444(1696.0 23)
body_temp : [98.3;98.3] U [96.9;97.7] :	-0.10763664222793748(1401.0 19)
body_temp : [98.8;98.9] U [97.7;97.9] :	-0.10805348971097047(1991.0 27)
body_temp : [98.6;98.7] U [97.7;97.8] :	-0.10922708159408653(1106.0 15)
body_temp : [98.9;99.0] U [98.0;98.4] :	-0.16070732708687088(1622.0 22)
body_temp : [98.6;98.9] U [97.4;97.7] :	-0.16070732708687088(1622.0 22)
body_temp : [98.9;98.9] U [97.7;97.7] :	-0.1643178897235773(221.0 3)
body_temp : [98.3;98.3] U [97.0;97.7] :	-0.16679272503815742(1327.0 18)
body_temp : [99.2;99.5] U [98.6;98.6] U [97.9;98.0] :	-0.16679272503815742(1327.0 18)
body_temp : [99.0;99.1] U [97.4;97.7] :	-0.17679305052778496(1032.0 14)
body_temp : [98.6;98.8] U [97.1;97.7] :	-0.18789236886158278(3613.0 49)
body_temp : [97.0;97.7][98.0;98.8] :	-0.18789236886158278(3613.0 49)
body_temp : [99.2;100.0] U [97.7;98.3] :	-0.20139285059012166(2138.0 29)
body_temp : [98.8;99.0] U [97.4;97.8] :	-0.2165263819315787(1548.0 21)
body_temp : [98.8;99.0] U [97.6;97.8] :	-0.22946439963918255(1253.0 17)
body_temp : [99.1;99.4] :	-0.23238058818760962(442.0 6)
body_temp : [99.1;99.5] :	-0.23238058818760962(442.0 6)
body_temp : [99.2;100.0] U [97.7;97.7] :	-0.2496049314374046(958.0 13)
body_temp : [98.7;98.9] U [97.6;98.0] :	-0.25002312978970537(2064.0 28)
body_temp : [98.9;98.9] U [97.7;98.3] :	-0.26063703114333414(1769.0 24)
body_temp : [99.2;99.2] U [97.9;98.0] :	-0.2846069335937358(663.0 9)
body_temp : [99.0;99.2] U [97.6;97.7] :	-0.2846069335937358(663.0 9)
body_temp : [98.7;98.9] U [97.6;97.9] :	-0.296142578125(1179.0 16)
body_temp : [99.2;99.5] U [98.6;98.6] U [98.0;98.0] :	-0.296142578125(1179.0 16)
body_temp : [98.8;98.9] U [97.7;97.9] :	-0.296142578125(1179.0 16)
body_temp : [98.7;99.1] U [97.4;97.8] :	-0.30621454593921527(3096.0 42)
body_temp : [97.4;97.8][98.4;99.1] :	-0.30621454593921527(3096.0 42)
body_temp : [98.7;98.8] U [98.0;98.4] :	-0.31596602525602735(1695.0 23)
body_temp : [99.0;99.2] U [97.7;97.9] :	-0.3286357794471546(884.0 12)
body_temp : [98.4;98.4] U [97.9;98.0] :	-0.3286357794471546(884.0 12)
body_temp : [98.8;99.0] U [97.6;97.9] :	-0.3370523760985058(1400.0 19)
body_temp : [98.6;99.0] U [97.1;97.7] :	-0.3529946792739841(1916.0 26)
body_temp : [99.2;100.0] U [97.7;97.7] :	-0.36120468196112987(368.0 5)
body_temp : [98.8;98.8] U [97.1;97.7] :	-0.40249498543367995(1326.0 18)
body_temp : [98.9;99.0] U [97.7;97.9] :	-0.4151485853472631(810.0 11)
body_temp : [98.7;98.9] U [97.6;97.8] :	-0.4440542924402017(1031.0 14)
body_temp : [98.8;99.0] U [97.4;97.7] :	-0.4440542924402017(1031.0 14)
:	-0.44468901832644325(5602.0 76)
body_temp : [98.7;98.9] U [98.4;98.4] U [97.4;97.8] :	-0.46476117637521924(1768.0 24)
body_temp : [98.7;99.0] U [97.1;97.9] U [96.8;96.9] :	-0.46833968008364035(2284.0 31)
body_temp : [98.7;100.8] U [97.6;98.0] :	-0.473606654575903(3611.0 49)
body_temp : [97.6;98.0][98.7;100.8] :	-0.473606654575903(3611.0 49)
body_temp : [98.6;98.9] U [97.1;97.9] U [96.9;96.9] :	-0.4960102511940505(2505.0 34)
body_temp : [99.2;99.2] U [98.0;98.0] :	-0.5029760379040692(515.0 7)
body_temp : [99.0;99.0] U [97.7;97.8] :	-0.5029760379040692(515.0 7)
body_temp : [98.4;98.4] U [98.0;98.0] :	-0.5108205600220903(736.0 10)
body_temp : [99.2;100.0] :	-0.5108205600220903(736.0 10)
body_temp : [96.8;97.9][98.7;100.8] :	-0.5222658014072502(2726.0 37)
body_temp : [99.0;99.1] U [98.4;98.4] U [97.7;97.8] :	-0.5269550295500309(957.0 13)
body_temp : [98.7;98.7] U [98.4;98.4] U [97.7;97.7] :	-0.5269550295500309(957.0 13)
body_temp : [99.0;99.1] U [98.4;98.4] U [97.4;97.8] :	-0.546142578125(1178.0 16)
body_temp : [99.2;99.2] U [97.6;98.0] :	-0.546142578125(1178.0 16)
body_temp : [99.1;100.0] U [98.0;98.8] :	-0.5692138671874716(2652.0 36)
body_temp : [98.0;98.8][99.1;100.0] :	-0.5692138671874716(2652.0 36)
body_temp : [98.7;98.7] U [98.3;98.4] U [97.1;98.0] :	-0.5712646334328181(3168.0 43)
body_temp : [98.9;99.2] U [97.9;98.3] :	-0.5871087597981038(1620.0 22)
body_temp : [98.7;100.8] U [97.6;97.9] :	-0.6175960589698803(2578.0 35)
body_temp : [96.8;97.9][98.7;100.8] :	-0.6175960589698803(2578.0 35)
body_temp : [98.9;99.0] U [97.7;97.8] :	-0.6179402669270786(662.0 9)
body_temp : [98.9;99.2] U [97.7;97.9] :	-0.6256248610884345(1104.0 15)
body_temp : [98.6;98.8] U [97.4;97.7] :	-0.6529621624035293(1546.0 21)
body_temp : [96.8;96.9][97.1;100.8] :	-0.6545060392613167(5379.0 73)
body_temp : [98.7;100.8] U [97.1;97.9] U [96.8;96.9] :	-0.6787317992486774(4273.0 58)
body_temp : [96.8;97.9][98.7;100.8] :	-0.6787317992486774(4273.0 58)
body_temp : [99.0;99.1] U [97.1;98.4] U [96.8;96.9] :	-0.6866647887126356(2725.0 37)
body_temp : [96.8;98.4][99.0;99.1] :	-0.6866647887126356(2725.0 37)
body_temp : [98.4;98.4] U [97.4;97.7] :	-0.7113155343526185(1030.0 14)
body_temp : [98.7;98.7] U [98.0;98.0] U [97.6;97.7] :	-0.7113155343526185(1030.0 14)
body_temp : [98.5;98.7] U [97.4;97.7] :	-0.7224093639222597(1472.0 20)
body_temp : [97.7;98.3] :	-0.7329948533702213(1693.0 23)
body_temp : [98.8;98.9] U [97.4;97.7] :	-0.7452269495503688(1914.0 26)
body_temp : [99.0;99.5] U [97.9;98.0] :	-0.796142578125(1177.0 16)
body_temp : [98.8;99.1] U [97.4;97.8] :	-0.8003094761537204(1619.0 22)
body_temp : [99.0;99.2] U [97.6;98.0] :	-0.8011068837701183(2798.0 38)
body_temp : [97.6;98.0][98.7;100.8] :	-0.8011068837701183(2798.0 38)
body_temp : [98.7;98.8] U [97.6;97.7] :	-0.8076782226562784(1840.0 25)
body_temp : [98.5;98.7] U [97.4;97.8] :	-0.8275502841371799(2282.0 31)
body_temp : [99.0;99.0] U [97.1;97.7] :	-0.873899506224725(1324.0 18)
body_temp : [98.7;100.8] U [97.6;98.0] :	-0.8847671635090476(2208.0 30)
body_temp : [97.6;98.0][98.7;100.8] :	-0.8847671635090476(2208.0 30)
body_temp : [98.3;98.4] U [97.1;97.7] U [96.9;96.9] :	-0.9025472005208144(2650.0 36)
body_temp : [98.8;98.8] U [98.0;98.3] U [97.1;97.7] :	-0.9025472005208144(2650.0 36)
body_temp : [98.7;99.0] U [97.4;97.8] :	-0.9127128844846129(2871.0 39)
body_temp : [98.7;98.7] U [98.3;98.4] U [98.0;98.0] U [97.1;97.7] :	-0.9441742032982684(2134.0 29)
body_temp : [98.3;98.4] U [97.1;97.7] :	-0.9556577608613278(2576.0 35)
body_temp : [99.1;99.2] U [98.0;98.3] :	-0.9556577608613278(2576.0 35)
body_temp : [99.1;99.2] U [98.7;98.8] :	-0.9570712747481642(1250.0 17)
body_temp : [98.7;98.9] :	-0.9785767762650354(1029.0 14)
body_temp : [98.5;98.7] U [97.7;97.8] :	-1.0059520758081384(2060.0 28)
body_temp : [98.9;98.9] U [98.0;98.3] :	-1.0071555861639496(2281.0 31)
body_temp : [98.5;98.9] U [97.1;97.7] U [96.9;96.9] :	-1.0076782226562386(1839.0 25)
body_temp : [98.5;98.9] U [96.9;97.7] :	-1.0076782226562386(1839.0 25)
body_temp : [97.6;97.7] :	-1.0230712890625(293.0 4)
body_temp : [98.4;98.7] U [97.7;97.8] :	-1.0252995777102107(1397.0 19)
body_temp : [98.4;98.4] U [97.7;97.8] :	-1.0252995777102107(1397.0 19)
body_temp : [96.9;98.0][98.6;98.9] :	-1.1280370578405896(3017.0 41)
body_temp : [99.2;99.2] U [97.9;98.6] :	-1.1298695414753623(2133.0 29)
body_temp : [97.0;97.7][98.0;98.8] :	-1.1366055828589514(3459.0 47)
body_temp : [99.0;99.2] U [97.6;97.9] :	-1.1374592198267537(1912.0 26)
body_temp : [98.6;98.7] U [97.7;97.9] :	-1.1420226405827274(1102.0 15)
body_temp : [96.8;96.9][97.1;100.8] :	-1.1679996101317163(5522.0 75)
body_temp : [98.8;99.0] U [97.1;97.9] :	-1.194934312312709(2059.0 28)
body_temp : [98.8;99.0] U [97.6;97.9] :	-1.2267109088649535(1617.0 22)
body_temp : [96.8;97.9][98.5;99.0] :	-1.2267109088649535(1617.0 22)
body_temp : [98.8;98.8] U [98.0;98.3] U [97.1;97.7] :	-1.2320346457117404(3090.0 42)
body_temp : [98.8;98.9] U [97.6;97.9] :	-1.245838018177452(1028.0 14)
body_temp : [99.0;99.2] U [97.7;97.9] :	-1.245838018177452(1028.0 14)
body_temp : [98.9;99.2] U [97.7;98.0] :	-1.254715311580779(1396.0 19)
body_temp : [99.0;99.0] U [97.6;97.7] :	-1.2556318729610267(366.0 5)
body_temp : [99.2;99.2] U [98.0;98.6] :	-1.262754028090255(1985.0 27)
body_temp : [98.3;98.7] U [98.0;98.0] U [97.1;97.7] :	-1.2836508527511867(3679.0 50)
body_temp : [98.7;98.7] U [98.0;98.0] U [97.7;97.7] :	-1.2846069335937642(660.0 9)
body_temp : [98.9;98.9] U [97.9;98.0] :	-1.2846069335937642(660.0 9)
body_temp : [98.9;99.0] U [97.7;97.9] :	-1.3196826190805797(807.0 11)
body_temp : [98.6;98.7] U [97.7;97.9] :	-1.3453040270157701(1322.0 18)
body_temp : [99.0;99.1] U [97.7;97.8] :	-1.3453040270157701(1322.0 18)
body_temp : [98.5;99.0] U [97.1;97.9] U [96.8;96.9] :	-1.3535031769065606(2500.0 34)
body_temp : [96.8;97.9][98.5;99.0] :	-1.3535031769065606(2500.0 34)
body_temp : [98.6;98.7] U [97.7;97.8] :	-1.3590053238878588(954.0 13)
body_temp : [98.5;99.0] U [97.4;97.8] :	-1.3776400575229826(3752.0 51)
body_temp : [97.4;97.8][98.4;99.1] :	-1.3776400575229826(3752.0 51)
body_temp : [99.1;99.2] U [98.0;98.0] :	-1.4468412922667127(586.0 8)
body_temp : [98.3;98.6] U [97.7;98.0] :	-1.4552041178201356(1984.0 27)
body_temp : [99.2;99.5] U [97.9;97.9] :	-1.4571254595791985(439.0 6)
body_temp : [98.9;99.1] U [97.7;97.8] :	-1.4595038580725952(733.0 10)
body_temp : [98.8;98.9] U [97.6;97.8] :	-1.483336317826439(880.0 12)
body_temp : [99.0;99.1] U [97.1;97.7] :	-1.4841310454513474(1395.0 19)
body_temp : [98.7;98.9] U [97.7;98.0] :	-1.4841310454513474(1395.0 19)
body_temp : [98.8;99.1] U [97.4;97.8] :	-1.4841310454513474(1395.0 19)
body_temp : [98.7;99.0] U [97.6;97.7] :	-1.4841310454513474(1395.0 19)
body_temp : [98.7;98.7] U [97.7;98.0] :	-1.4841310454513474(1395.0 19)
body_temp : [99.1;99.4] U [98.7;98.8] :	-1.4841310454513474(1395.0 19)
body_temp : [99.1;99.5] U [98.7;98.8] :	-1.4841310454513474(1395.0 19)
body_temp : [98.5;98.8] U [97.1;97.7] :	-1.485381902534923(1763.0 24)
body_temp : [98.5;98.8] U [97.0;97.7] :	-1.485381902534923(1763.0 24)
body_temp : [98.8;99.2] U [97.1;98.3] :	-1.5109644901599828(4193.0 57)
body_temp : [97.1;98.3][98.8;99.2] :	-1.5109644901599828(4193.0 57)
body_temp : [98.9;98.9] U [97.9;97.9] :	-1.5230712890625(292.0 4)
body_temp : [99.0;99.0] U [98.0;98.4] :	-1.5258337233474957(1542.0 21)
body_temp : [98.0;98.4] U [97.1;97.7] :	-1.5296914901030658(1910.0 26)
body_temp : [98.0;98.4] U [97.0;97.7] :	-1.5296914901030658(1910.0 26)
body_temp : [98.7;98.9] U [97.7;97.7] :	-1.546142578125(1174.0 16)
body_temp : [98.7;100.8] U [97.1;97.9] U [96.8;96.9] :	-1.5692138671875(2646.0 36)
body_temp : [98.5;98.7] U [97.1;97.9] :	-1.5692138671875(2646.0 36)
body_temp : [98.8;98.9] U [97.7;98.0] :	-1.5728987853220007(2057.0 28)
body_temp : [96.9;98.0][98.6;98.9] :	-1.5728987853220007(2057.0 28)
body_temp : [98.3;98.3] U [97.1;97.7] U [96.9;96.9] :	-1.5810062874112925(1321.0 18)
body_temp : [98.7;99.0] U [97.1;97.9] U [96.8;96.9] :	-1.5840755321390039(3235.0 44)
body_temp : [96.8;97.9][98.5;99.0] :	-1.5840755321390039(3235.0 44)
body_temp : [98.8;99.1] U [97.4;97.8] :	-1.5965583435063457(3014.0 41)
body_temp : [97.4;97.8][98.4;99.1] :	-1.5965583435063457(3014.0 41)
body_temp : [99.2;99.2] U [97.7;98.3] :	-1.6076782226562614(1836.0 25)
body_temp : [98.8;98.9] U [97.9;98.3] :	-1.6168365549221249(1468.0 20)
body_temp : [99.0;100.8] U [97.6;97.9] :	-1.6168365549221249(1468.0 20)
body_temp : [98.7;98.8] :	-1.6363554220004852(953.0 13)
body_temp : [98.9;98.9] U [98.0;98.0] :	-1.6368694569317563(512.0 7)
body_temp : [98.3;98.4] U [98.0;98.0] U [97.1;97.7] :	-1.6476542075500162(1983.0 27)
body_temp : [99.2;99.2] U [98.0;98.3] :	-1.6562457174569671(2351.0 32)
body_temp : [99.0;99.2] U [97.6;97.9] :	-1.6584204200770754(1100.0 15)
body_temp : [98.6;100.0] U [97.1;97.7] :	-1.6834211264552381(4339.0 59)
body_temp : [97.1;97.7][98.6;100.0] :	-1.6834211264552381(4339.0 59)
body_temp : [98.3;98.3] U [97.1;97.7] :	-1.684678149857146(1247.0 17)
body_temp : [99.1;99.2] U [98.8;98.8] U [98.0;98.3] :	-1.7135467793219157(1394.0 19)
body_temp : [98.7;98.8] U [98.0;98.0] U [97.1;97.7] :	-1.7258076252412946(1909.0 26)
body_temp : [98.9;98.9] U [97.9;98.3] :	-1.7358805338541288(2645.0 36)
body_temp : [99.1;99.2] U [98.0;98.6] :	-1.7618810218265715(2056.0 28)
body_temp : [98.5;98.7] U [97.7;97.9] :	-1.7635243782460208(2424.0 33)
body_temp : [97.7;97.7] :	-1.7840808179131777(145.0 2)
body_temp : [98.5;98.7] U [97.1;97.7] :	-1.8076782226562216(1835.0 25)
body_temp : [98.8;98.9] U [98.0;98.3] :	-1.816708547806815(1320.0 18)
body_temp : [99.1;99.2] U [98.0;98.3] :	-1.8330224127536041(2350.0 32)
body_temp : [99.1;100.0] U [98.0;98.3] :	-1.84924804556006(3086.0 42)
body_temp : [98.0;98.8][99.1;100.0] :	-1.84924804556006(3086.0 42)
body_temp : [98.7;98.9] U [97.6;98.0] :	-1.8493362777004128(3675.0 50)
body_temp : [97.6;98.0][98.7;100.8] :	-1.8493362777004128(3675.0 50)
body_temp : [98.7;100.8] U [97.6;97.9] :	-1.8679989323341164(2497.0 34)
body_temp : [98.7;98.9] U [96.9;97.9] :	-1.8726508941835858(2129.0 29)
body_temp : [99.0;99.1] U [97.9;98.4] :	-1.893630192998763(1761.0 24)
body_temp : [98.4;98.6] U [97.7;97.8] :	-1.9272137748934928(1246.0 17)
body_temp : [99.0;99.2] U [97.9;98.3] :	-1.9622695038195115(1540.0 21)
body_temp : [98.7;98.9] U [97.1;98.4] :	-2.0070202375406136(4042.0 55)
body_temp : [97.1;98.4][98.7;98.9] :	-2.0070202375406136(4042.0 55)
body_temp : [98.8;98.9] U [97.1;98.0] :	-2.007678222656253(1834.0 25)
body_temp : [99.2;99.5] :	-2.0230712890625(291.0 4)
body_temp : [99.2;100.0] :	-2.0230712890625(291.0 4)
body_temp : [99.2;99.2] U [97.1;97.7] :	-2.046142578125(1172.0 16)
body_temp : [98.9;100.0] U [97.7;97.9] :	-2.046142578125(1172.0 16)
body_temp : [98.3;98.4] U [97.1;97.7] :	-2.0476217439147555(1025.0 14)
body_temp : [98.3;98.4] U [97.0;97.7] :	-2.0476217439147555(1025.0 14)
body_temp : [98.3;98.4] U [97.1;97.7] U [96.9;96.9] :	-2.0476217439147555(1025.0 14)
body_temp : [98.3;98.4] U [96.9;97.7] :	-2.0476217439147555(1025.0 14)
body_temp : [98.6;98.7] U [98.0;98.0] U [97.1;97.7] :	-2.0583462323606034(2128.0 29)
body_temp : [98.0;98.8] U [97.1;97.7] :	-2.0687049558700665(3379.0 46)
body_temp : [98.7;98.7] U [98.3;98.4] U [97.1;98.0] :	-2.0847873983245684(2275.0 31)
body_temp : [98.9;98.9] U [98.4;98.4] U [97.7;97.8] :	-2.0919593901062803(731.0 10)
body_temp : [98.7;98.7] U [97.9;98.0] :	-2.0919593901062803(731.0 10)
body_temp : [99.0;99.0] U [97.7;97.9] :	-2.0919593901062803(731.0 10)
body_temp : [99.0;100.8] U [97.6;97.9] :	-2.1116796901574264(2422.0 33)
body_temp : [98.6;98.9] U [97.1;98.0] U [96.9;96.9] :	-2.1284383011030954(2937.0 40)
body_temp : [98.4;98.7] U [97.4;97.7] :	-2.1388737174811836(2569.0 35)
body_temp : [98.7;98.9] U [98.3;98.4] U [97.1;97.7] :	-2.1398454948357877(2054.0 28)
body_temp : [97.9;97.9] :	-2.1500590639609554(364.0 5)
body_temp : [99.2;100.0] U [97.6;97.7] :	-2.15394807345326(584.0 8)
body_temp : [98.3;98.3] U [98.0;98.0] U [97.1;97.7] :	-2.166255674460844(2716.0 37)
body_temp : [98.7;98.9] U [97.9;97.9] :	-2.1697493999298394(1245.0 17)
body_temp : [98.7;98.8] U [97.7;97.7] :	-2.1748181995713685(1098.0 15)
body_temp : [98.6;98.6] U [97.7;97.9] :	-2.1910556182256866(951.0 13)
body_temp : [99.0;100.0] U [97.1;97.7] :	-2.19259575176973(1686.0 23)
body_temp : [99.0;99.2] U [97.7;97.9] :	-2.19259575176973(1686.0 23)
body_temp : [98.7;98.8] U [98.0;98.4] U [97.1;97.7] :	-2.1937381149253055(2863.0 39)
body_temp : [98.7;100.0] U [97.1;97.7] :	-2.2161469120249553(3378.0 46)
body_temp : [98.8;99.2] U [97.1;98.3] :	-2.2212533910607477(3010.0 41)
body_temp : [97.1;98.3][98.8;99.2] :	-2.2212533910607477(3010.0 41)
body_temp : [99.1;99.5] :	-2.224216652813849(804.0 11)
body_temp : [99.2;99.2] U [97.7;98.0] :	-2.2440415705376973(2127.0 29)
body_temp : [98.8;99.1] U [97.4;97.8] :	-2.2610996739470224(2789.0 38)
body_temp : [98.9;99.0] U [98.0;98.3] :	-2.2881130685978(1318.0 18)
body_temp : [98.7;99.1] U [97.6;97.8] :	-2.3018784834626027(1759.0 24)
body_temp : [98.7;98.7] U [98.0;98.0] U [97.6;97.7] :	-2.3141560306558353(1906.0 26)
body_temp : [98.8;98.9] U [97.6;97.8] :	-2.3148829858271722(1024.0 14)
body_temp : [99.2;99.2] U [97.9;98.3] :	-2.3306546617662294(2715.0 37)
body_temp : [98.7;98.7] U [97.4;97.7] :	-2.3493617216108773(877.0 12)
body_temp : [98.0;98.3] U [97.7;97.7] :	-2.363352498643515(2347.0 32)
body_temp : [98.6;98.7] U [97.4;97.7] :	-2.363352498643515(2347.0 32)
body_temp : [99.2;99.2] U [97.9;98.4] :	-2.398705284291462(1538.0 21)
body_temp : [98.6;98.9] U [97.4;97.8] :	-2.4076782226562443(1832.0 25)
body_temp : [99.0;99.0] U [97.7;97.9] :	-2.4081871561231(730.0 10)
body_temp : [99.0;99.1] U [97.6;97.8] :	-2.4081871561231(730.0 10)
body_temp : [98.8;98.9] U [97.7;98.0] :	-2.4122850249661862(1244.0 17)
body_temp : [98.0;98.6] U [97.7;97.7] :	-2.417454566469539(1979.0 27)
body_temp : [98.5;98.7] U [97.4;97.7] :	-2.433017089318515(1097.0 15)
body_temp : [99.0;99.0] U [97.7;97.8] :	-2.433017089318515(1097.0 15)
body_temp : [99.2;100.8] U [97.7;98.0] :	-2.495053649071528(2714.0 37)
body_temp : [97.7;98.6][99.2;100.8] :	-2.495053649071528(2714.0 37)
body_temp : [98.4;99.1] U [97.4;97.8] :	-2.4978641247453863(3744.0 51)
body_temp : [97.4;97.8][98.4;99.1] :	-2.4978641247453863(3744.0 51)
body_temp : [98.7;98.9] U [97.6;98.0] :	-2.5059152069985857(1611.0 22)
body_temp : [98.8;98.8] U [98.0;98.0] U [97.1;97.7] :	-2.5060026286945574(1758.0 24)
body_temp : [98.8;98.8] U [97.4;97.7] :	-2.5060026286945574(1758.0 24)
body_temp : [98.7;98.7] U [98.0;98.0] :	-2.507501464046534(583.0 8)
body_temp : [98.7;98.9] U [97.4;97.8] :	-2.5112637459220535(1464.0 20)
body_temp : [99.2;100.0] U [98.0;98.3] :	-2.513994422535434(2861.0 39)
body_temp : [98.6;98.6] U [97.7;97.8] :	-2.525727997391621(803.0 11)
body_temp : [98.7;98.9] U [97.7;97.8] :	-2.5279348360245306(2199.0 30)
body_temp : [98.4;98.4] U [97.4;97.7] :	-2.6096245798838553(1684.0 23)
body_temp : [98.7;98.8] U [98.3;98.4] U [97.1;97.7] :	-2.60990465619942(1978.0 27)
body_temp : [98.0;98.3] :	-2.6154322468917326(2125.0 29)
body_temp : [99.2;99.2] U [98.0;98.4] :	-2.631209714804127(1390.0 19)
body_temp : [98.7;98.7] U [98.0;98.0] U [97.6;97.7] :	-2.638036856205674(876.0 12)
body_temp : [96.9;97.7] :	-2.6548206500024745(1243.0 17)
body_temp : [99.0;99.2] U [97.1;98.3] :	-2.6812201000037694(4037.0 55)
body_temp : [98.8;98.9] U [97.6;97.8] :	-2.70638830093222(1904.0 26)
body_temp : [98.8;98.8] U [98.0;98.3] U [97.1;97.7] :	-2.70679220434965(2051.0 28)
body_temp : [99.2;100.8] U [97.7;98.6] :	-2.71728515625(4699.0 64)
body_temp : [97.7;98.6][99.2;100.8] :	-2.71728515625(4699.0 64)
body_temp : [99.1;99.4] :	-2.72441492213992(729.0 10)
body_temp : [98.3;98.3] U [97.1;98.0] :	-2.7348705436720198(1463.0 20)
body_temp : [99.0;99.2] U [97.7;98.0] :	-2.759517589388845(1316.0 18)
body_temp : [99.2;100.8] U [97.1;98.4] U [96.8;96.9] :	-2.7608938331367354(2933.0 40)
body_temp : [96.8;98.4][99.2;100.8] :	-2.7608938331367354(2933.0 40)
body_temp : [99.1;99.1] :	-2.76153564453125(71.0 1)
body_temp : [98.0;98.0] U [97.7;97.7] :	-2.7707628759594436(509.0 7)
body_temp : [97.0;97.7] :	-2.796142578125(1169.0 16)
body_temp : [98.4;98.7] U [97.7;98.0] :	-2.8023547459292266(1977.0 27)
body_temp : [98.6;98.7] U [97.1;98.0] :	-2.8023547459292266(1977.0 27)
body_temp : [98.7;98.9] U [98.4;98.4] U [97.4;97.7] :	-2.8181389939409183(1683.0 23)
body_temp : [98.7;98.7] U [98.4;98.4] U [97.7;97.8] :	-2.8272393419693933(802.0 11)
body_temp : [98.3;98.4] U [97.7;98.0] :	-2.8606254486746954(1389.0 19)
body_temp : [99.0;99.0] U [97.7;97.8] :	-2.861054854639808(582.0 8)
body_temp : [98.8;98.9] U [98.3;98.3] U [97.1;97.7] :	-2.8973562750388213(1242.0 17)
body_temp : [98.6;98.9] U [97.1;97.7] :	-2.914250919158397(1756.0 24)
body_temp : [98.6;98.9] U [97.1;97.7] U [96.9;96.9] :	-2.914250919158397(1756.0 24)
body_temp : [98.6;98.9] U [96.9;97.7] :	-2.914250919158397(1756.0 24)
body_temp : [99.0;99.1] U [97.4;97.7] :	-2.9323166397098186(1609.0 22)
body_temp : [98.8;99.2] U [97.1;97.7] :	-2.9584773414220495(1462.0 20)
body_temp : [98.3;98.4] U [97.1;98.0] :	-3.04224759072368(4255.0 58)
body_temp : [97.1;98.0][98.3;98.7] :	-3.04224759072368(4255.0 58)
body_temp : [99.1;99.5] :	-3.044486254960852(362.0 5)
body_temp : [99.1;100.0] :	-3.044486254960852(362.0 5)
body_temp : [99.2;99.4] :	-3.051069235671714(216.0 3)
body_temp : [97.9;97.9] :	-3.051069235671714(216.0 3)
body_temp : [98.9;98.9] U [97.9;98.4] :	-3.0533589549994207(1535.0 21)
body_temp : [99.2;100.0] U [97.7;98.0] :	-3.0692138671875(2637.0 36)
body_temp : [98.7;98.8] U [98.0;98.4] U [97.1;97.7] :	-3.072206779600858(2784.0 38)
body_temp : [98.4;99.1] U [97.4;97.8] :	-3.072206779600858(2784.0 38)
body_temp : [97.4;97.8][98.4;99.1] :	-3.072206779600858(2784.0 38)
body_temp : [98.7;98.9] U [97.1;97.9] U [96.9;96.9] :	-3.084756677358867(2049.0 28)
body_temp : [98.0;98.6] :	-3.0986205712085324(1902.0 26)
body_temp : [99.0;99.1] U [97.7;97.9] :	-3.1287506865471655(801.0 11)
body_temp : [98.5;98.7] U [97.7;97.9] :	-3.1398919000751677(1241.0 17)
body_temp : [98.8;99.0] U [97.4;97.8] :	-3.1398919000751677(1241.0 17)
body_temp : [99.2;100.0] U [97.7;98.4] :	-3.146774163418825(4622.0 63)
body_temp : [97.7;98.4][98.9;100.0] :	-3.146774163418825(4622.0 63)
body_temp : [98.7;98.9] U [97.7;97.9] :	-3.153058823155442(2563.0 35)
body_temp : [96.8;97.9][98.7;100.8] :	-3.153058823155442(2563.0 35)
:	-3.1628630205866077(4769.0 65)
body_temp : [99.1;99.2] U [98.0;98.4] :	-3.182084139172016(1461.0 20)
body_temp : [99.0;99.0] U [97.7;97.9] :	-3.182084139172016(1461.0 20)
body_temp : [98.7;98.9] U [97.1;97.9] :	-3.1872549253889884(1975.0 27)
body_temp : [99.2;99.2] :	-3.198294380286273(143.0 2)
body_temp : [96.8;96.9][97.1;100.8] :	-3.2023348673754986(4548.0 62)
body_temp : [97.7;98.4] :	-3.2089335896638844(3886.0 53)
body_temp : [97.9;98.3] :	-3.2399876134741823(2489.0 34)
body_temp : [98.6;98.7] U [97.7;98.0] :	-3.2715768452354284(1534.0 21)
body_temp : [98.4;98.4] U [97.4;97.7] :	-3.284606933593736(654.0 9)
body_temp : [97.7;98.0] :	-3.294736706346761(1901.0 26)
body_temp : [98.7;98.7] U [98.4;98.4] U [97.7;97.8] :	-3.296142578125(1167.0 16)
body_temp : [98.9;98.9] U [98.0;98.4] :	-3.319456916415832(1387.0 19)
body_temp : [99.0;100.8] U [97.1;98.3] U [96.9;96.9] :	-3.3293349943756856(4547.0 62)
body_temp : [96.9;98.3][99.0;100.8] :	-3.3293349943756856(4547.0 62)
body_temp : [98.8;98.9] U [97.6;97.9] :	-3.342024512512036(2268.0 31)
body_temp : [98.7;98.8] U [98.4;98.4] U [97.4;97.7] :	-3.358718072421052(1607.0 22)
body_temp : [98.7;98.7] U [97.1;97.7] :	-3.3824275251115146(1240.0 17)
body_temp : [98.8;98.8] U [98.0;98.3] :	-3.3824275251115146(1240.0 17)
body_temp : [98.8;98.9] U [97.6;97.9] :	-3.3824275251115146(1240.0 17)
body_temp : [98.8;98.9] U [97.6;98.0] :	-3.405690936921982(1460.0 20)
body_temp : [96.8;97.9][98.5;99.0] :	-3.4109324897649667(4767.0 65)
body_temp : [99.0;99.2] U [97.7;98.3] :	-3.411385893057309(3811.0 52)
body_temp : [98.0;98.0] U [97.1;97.7] :	-3.4302620311248906(800.0 11)
body_temp : [98.0;98.0] U [97.0;97.7] :	-3.4302620311248906(800.0 11)
body_temp : [98.6;98.8] U [97.1;97.7] :	-3.443682236112175(1680.0 23)
body_temp : [98.6;98.8] U [97.0;97.7] :	-3.443682236112175(1680.0 23)
body_temp : [98.5;98.7] U [97.7;97.8] :	-3.4658126483072107(1093.0 15)
body_temp : [99.2;100.8] U [97.7;97.9] :	-3.4658126483072107(1093.0 15)
body_temp : [98.8;98.9] U [97.4;97.8] :	-3.4666243705754125(1313.0 18)
body_temp : [99.2;99.2] U [97.7;97.7] :	-3.5230712890625(288.0 4)
body_temp : [99.2;99.4] :	-3.5230712890625(288.0 4)
body_temp : [99.2;99.5] :	-3.5230712890625(288.0 4)
body_temp : [98.7;98.8] U [98.0;98.0] U [97.1;97.7] :	-3.5266233548541916(1753.0 24)
body_temp : [98.8;98.8] U [98.3;98.3] U [97.1;97.7] :	-3.546142578125(1166.0 16)
body_temp : [99.0;100.8] U [97.1;98.3] U [96.9;96.9] :	-3.558871042993072(2781.0 38)
body_temp : [96.9;98.3][99.0;100.8] :	-3.558871042993072(2781.0 38)
body_temp : [97.9;98.0] :	-3.5681616358263555(580.0 8)
body_temp : [99.0;99.1] U [98.4;98.4] U [97.4;97.8] :	-3.571918788776668(1606.0 22)
body_temp : [98.7;99.1] U [97.4;97.7] :	-3.571918788776668(1606.0 22)
body_temp : [99.0;99.0] U [97.6;97.9] :	-3.577806108788767(946.0 13)
body_temp : [99.0;99.1] U [97.6;97.9] :	-3.577806108788767(946.0 13)
body_temp : [98.4;98.6] U [97.7;98.0] :	-3.6076782226562187(1826.0 25)
body_temp : [99.0;99.1] U [97.7;97.8] :	-3.6179402669270786(653.0 9)
body_temp : [98.7;98.7] U [98.3;98.4] U [98.0;98.0] U [97.1;97.7] :	-3.6212360400849635(3148.0 43)
body_temp : [99.2;100.0] U [98.0;98.6] :	-3.6233799510348783(2193.0 30)
body_temp : [98.4;98.7] U [97.4;97.8] :	-3.651703386872729(2046.0 28)
body_temp : [98.3;98.3] U [98.0;98.0] U [97.1;97.7] :	-3.652196650169238(1679.0 23)
body_temp : [97.4;97.7] :	-3.67309822019047(726.0 10)
body_temp : [98.7;98.8] U [98.0;98.4] U [97.1;97.7] :	-3.6878139087854724(3662.0 50)
body_temp : [99.0;99.2] U [97.6;98.0] :	-3.708012625707444(1532.0 21)
body_temp : [98.0;98.8] U [97.1;97.7] :	-3.719473172540843(5647.0 77)
body_temp : [97.0;97.7][98.0;98.8] :	-3.719473172540843(5647.0 77)
body_temp : [99.0;100.0] U [97.7;97.9] :	-3.724011538054357(1092.0 15)
body_temp : [98.7;98.9] U [97.4;97.7] :	-3.754483368901655(2486.0 34)
body_temp : [98.3;98.7] U [97.1;98.0] :	-3.773734610417533(3147.0 43)
body_temp : [97.1;98.0][98.3;98.7] :	-3.773734610417533(3147.0 43)
body_temp : [98.7;99.0] U [97.6;97.8] :	-3.785119505132285(1605.0 22)
body_temp : [98.8;99.0] U [97.1;97.7] :	-3.796142578125(1165.0 16)
body_temp : [98.4;99.1] U [97.4;97.8] :	-3.829235265022754(3661.0 50)
body_temp : [97.4;97.8][98.4;99.1] :	-3.829235265022754(3661.0 50)
body_temp : [99.0;99.0] U [98.0;98.3] :	-3.8674987751841496(1238.0 17)
body_temp : [99.2;99.5] :	-3.921715026419629(579.0 8)
body_temp : [98.9;98.9] U [98.4;98.4] U [97.7;98.0] :	-3.9380288913664576(1311.0 18)
body_temp : [98.8;99.2] U [97.1;98.3] :	-3.961612866873223(4101.0 56)
body_temp : [97.1;98.3][98.8;99.2] :	-3.961612866873223(4101.0 56)
body_temp : [98.0;98.0] U [97.6;97.7] :	-3.9893259862072896(725.0 10)
body_temp : [99.0;99.2] U [97.6;97.7] :	-3.9893259862072896(725.0 10)
body_temp : [98.9;100.0] U [97.7;98.0] :	-3.9983202214879014(1604.0 22)
body_temp : [98.8;98.9] U [97.1;97.9] :	-4.007678222656281(1824.0 25)
body_temp : [98.0;98.4] U [97.7;97.7] :	-4.007704118027537(1384.0 19)
body_temp : [98.7;98.9] U [97.7;97.8] :	-4.007704118027537(1384.0 19)
body_temp : [99.0;99.0] U [97.4;97.7] :	-4.007704118027537(1384.0 19)
body_temp : [99.1;99.4] :	-4.0230712890625(287.0 4)
body_temp : [97.1;98.4] U [96.8;96.9] :	-4.0265339056700755(2411.0 33)
body_temp : [96.8;98.4] :	-4.0265339056700755(2411.0 33)
body_temp : [98.8;98.9] U [97.1;97.7] :	-4.0265339056700755(2411.0 33)
body_temp : [99.0;99.0] U [97.6;97.8] :	-4.033284720280435(798.0 11)
body_temp : [98.4;99.1] U [97.4;97.8] :	-4.045035226004458(3586.0 49)
body_temp : [97.4;97.8][98.4;99.1] :	-4.045035226004458(3586.0 49)
body_temp : [99.0;99.1] U [97.9;98.3] :	-4.076511330171945(1457.0 20)
body_temp : [99.2;99.5] U [97.9;98.0] :	-4.0814125291797545(871.0 12)
body_temp : [98.8;98.9] U [97.4;97.7] :	-4.0814125291797545(871.0 12)
body_temp : [98.7;98.9] U [97.1;98.4] :	-4.1328923420386054(3365.0 46)
body_temp : [97.1;98.4][98.7;98.9] :	-4.1328923420386054(3365.0 46)
body_temp : [99.0;99.1] U [97.6;97.9] :	-4.185711679214143(1017.0 14)
body_temp : [98.6;98.7] U [97.4;97.8] :	-4.211520937843518(1603.0 22)
body_temp : [98.5;99.0] U [97.1;97.9] U [96.8;96.9] :	-4.21728515625(4687.0 64)
body_temp : [98.6;98.6] U [97.7;98.0] :	-4.237119851898105(1383.0 19)
body_temp : [98.5;98.6] U [97.7;97.9] :	-4.24040931754865(1090.0 15)
body_temp : [99.2;99.2] U [97.7;97.9] :	-4.275268417012903(578.0 8)
body_temp : [99.0;99.0] U [96.9;97.9] :	-4.275317382037687(1896.0 26)
body_temp : [99.0;99.0] U [96.8;97.9] :	-4.275317382037687(1896.0 26)
body_temp : [99.0;99.2] U [97.1;97.9] :	-4.275317382037687(1896.0 26)
body_temp : [98.4;98.4] U [97.7;97.8] :	-4.284606933593764(651.0 9)
body_temp : [99.2;100.0] U [97.6;97.7] :	-4.284606933593764(651.0 9)
body_temp : [97.1;97.7] U [96.9;96.9] :	-4.296142578125(1163.0 16)
body_temp : [98.7;98.7] U [97.6;98.0] :	-4.300118127921911(1456.0 20)
body_temp : [97.1;98.4] :	-4.30789614690652(2336.0 32)
body_temp : [98.0;98.0] :	-4.314863492826251(432.0 6)
body_temp : [98.7;98.7] U [98.4;98.4] U [97.4;97.8] :	-4.341955463768272(1969.0 27)
body_temp : [98.8;99.2] U [97.6;97.9] :	-4.353676694375058(2189.0 30)
body_temp : [98.7;100.8] U [97.6;97.9] :	-4.369978148646908(2776.0 38)
body_temp : [99.2;99.2] U [97.9;97.9] :	-4.386127041460745(359.0 5)
body_temp : [99.2;99.5] U [97.9;97.9] :	-4.409856403126646(943.0 13)
body_temp : [98.8;99.2] U [97.1;98.3] :	-4.448433305627698(3216.0 44)
body_temp : [97.1;98.3][98.8;99.2] :	-4.448433305627698(3216.0 44)
body_temp : [99.2;100.0] U [97.7;97.9] :	-4.45297292112656(1016.0 14)
body_temp : [98.7;98.7] U [98.4;98.4] U [97.7;98.0] :	-4.466535585768612(1382.0 19)
body_temp : [97.1;97.7] :	-4.4986082072958515(1089.0 15)
body_temp : [99.0;99.2] U [97.6;97.9] :	-4.4986082072958515(1089.0 15)
body_temp : [97.9;98.4] :	-4.5237249256718775(1455.0 20)
body_temp : [98.7;98.9] U [97.6;97.7] :	-4.59510565029319(1235.0 17)
body_temp : [99.0;100.0] U [97.6;97.7] :	-4.59510565029319(1235.0 17)
body_temp : [98.7;99.0] U [97.6;97.9] :	-4.607678222656233(1821.0 25)
body_temp : [99.2;99.5] U [98.0;98.0] :	-4.621781518240975(723.0 10)
body_temp : [99.2;100.0] U [98.0;98.0] :	-4.621781518240975(723.0 10)
body_temp : [99.0;99.1] U [97.4;97.7] :	-4.628821807606177(577.0 8)
body_temp : [98.0;98.0] U [97.0;97.7] :	-4.637922370554751(1601.0 22)
body_temp : [99.0;100.8] U [97.6;97.9] :	-4.645135672552965(1308.0 18)
body_temp : [98.6;98.7] U [97.1;97.9] :	-4.658080966839308(2114.0 29)
body_temp : [99.0;99.1] U [97.6;97.8] :	-4.658762798369348(869.0 12)
body_temp : [99.2;99.5] U [97.9;97.9] :	-4.660585241005563(504.0 7)
body_temp : [99.2;99.4] :	-4.660585241005563(504.0 7)
body_temp : [98.5;98.6] U [97.7;97.8] :	-4.6872065012392214(942.0 13)
body_temp : [98.7;99.1] U [97.4;97.8] :	-4.722660166658256(3361.0 46)
body_temp : [98.7;98.9] U [97.1;98.0] :	-4.722844529492886(2407.0 33)
body_temp : [98.9;98.9] U [97.7;97.8] :	-4.7231117832901255(431.0 6)
body_temp : [99.0;99.1] U [96.9;97.9] :	-4.726855643228034(1967.0 27)
body_temp : [99.0;99.1] U [96.8;97.9] :	-4.726855643228034(1967.0 27)
body_temp : [98.9;99.2] U [97.7;98.3] :	-4.726855643228034(1967.0 27)
body_temp : [96.8;96.9][97.1;100.8] :	-4.743241923473138(6226.0 85)
body_temp : [99.2;99.2] U [97.9;98.3] :	-4.837641275329478(1234.0 17)
body_temp : [98.8;98.9] U [97.1;98.3] :	-4.8433673326125115(2553.0 35)
body_temp : [98.7;98.9] U [97.7;97.9] :	-4.851123086910301(1600.0 22)
body_temp : [98.7;98.9] U [98.4;98.4] U [97.4;97.8] :	-4.863665787452228(1893.0 26)
body_temp : [98.0;98.4] :	-4.880837932948487(1307.0 18)
body_temp : [98.5;98.7] U [97.4;97.8] :	-4.880837932948487(1307.0 18)
body_temp : [99.2;100.0] U [97.1;97.7] :	-4.925367053509748(1380.0 19)
body_temp : [98.3;98.7] U [97.1;97.7] :	-4.935315044801933(3066.0 42)
body_temp : [98.8;98.8] U [97.4;97.7] :	-4.937818754013752(795.0 11)
body_temp : [98.9;100.0] U [97.7;98.4] :	-4.954973464899285(2479.0 34)
body_temp : [97.7;98.4][98.9;100.0] :	-4.954973464899285(2479.0 34)
body_temp : [99.0;99.1] U [97.1;98.3] :	-4.958472230752964(2259.0 31)
body_temp : [99.0;99.1] U [97.1;98.3] U [96.9;96.9] :	-4.958472230752964(2259.0 31)
body_temp : [99.0;99.1] U [96.9;98.3] :	-4.958472230752964(2259.0 31)
:	-4.978511386783227(5489.0 75)
body_temp : [99.0;99.0] U [97.6;97.8] :	-4.982375198199451(576.0 8)
body_temp : [98.6;98.7] U [97.4;97.7] :	-4.987495404951393(1014.0 14)
body_temp : [98.7;98.7] U [98.3;98.4] U [97.1;98.0] :	-5.012398183558193(2552.0 35)
body_temp : [98.8;99.2] U [97.1;97.7] :	-5.015002928093068(2332.0 32)
body_temp : [99.1;99.1] U [98.0;98.0] :	-5.03854971401478(503.0 7)
body_temp : [99.0;99.1] U [97.6;97.8] :	-5.064323803265917(1599.0 22)
body_temp : [98.3;98.7] U [97.1;98.0] :	-5.0789214038570485(4827.0 66)
body_temp : [97.1;98.0][98.3;98.7] :	-5.0789214038570485(4827.0 66)
body_temp : [99.0;99.1] U [97.7;98.0] :	-5.080176900365825(1233.0 17)
body_temp : [98.7;100.0] U [97.1;97.7] :	-5.083973437715316(2185.0 30)
body_temp : [98.7;98.7] U [98.0;98.0] U [97.1;97.7] :	-5.111797548568746(1672.0 23)
body_temp : [98.0;98.4] U [97.0;97.7] :	-5.124233068384286(4386.0 60)
body_temp : [97.0;97.7][98.0;98.8] :	-5.124233068384286(4386.0 60)
body_temp : [99.0;100.8] U [96.9;97.9] :	-5.138077532779734(2258.0 31)
body_temp : [99.0;100.8] U [97.6;98.0] :	-5.188554866944294(2991.0 41)
body_temp : [97.6;98.0][98.7;100.8] :	-5.188554866944294(2991.0 41)
body_temp : [98.7;99.0] U [97.4;97.7] :	-5.19454531892184(1452.0 20)
body_temp : [98.6;98.7] U [97.1;97.7] :	-5.236173037221972(2844.0 39)
body_temp : [97.1;98.0][98.3;98.7] :	-5.236173037221972(2844.0 39)
body_temp : [99.2;99.2] U [97.6;97.9] :	-5.239330098591477(794.0 11)
body_temp : [99.1;99.5] U [98.0;98.0] :	-5.239330098591477(794.0 11)
body_temp : [99.1;100.0] U [98.0;98.0] :	-5.239330098591477(794.0 11)
body_temp : [98.7;98.7] U [97.7;97.7] :	-5.239330098591477(794.0 11)
body_temp : [99.0;99.2] U [97.6;98.0] :	-5.245077497359995(2404.0 33)
body_temp : [99.2;99.2] U [98.0;98.3] :	-5.2732048765372905(1086.0 15)
body_temp : [99.2;100.0] U [98.0;98.4] :	-5.277524519621534(1598.0 22)
body_temp : [98.7;98.8] U [97.6;97.7] :	-5.296142578125(1159.0 16)
body_temp : [98.7;98.9] U [96.9;97.7] :	-5.298720313743606(3137.0 43)
body_temp : [96.9;97.7][98.3;98.9] :	-5.298720313743606(3137.0 43)
body_temp : [98.9;98.9] U [97.7;97.9] :	-5.335928588792724(575.0 8)
body_temp : [98.7;98.8] U [97.4;97.7] :	-5.368556318686342(2330.0 32)
body_temp : [99.1;99.1] U [98.0;98.4] :	-5.384198521250885(1378.0 19)
body_temp : [98.8;99.2] U [97.1;97.9] :	-5.384870183633151(3650.0 50)
body_temp : [97.1;98.3][98.8;99.2] :	-5.384870183633151(3650.0 50)
body_temp : [98.7;98.7] U [98.4;98.4] U [97.4;97.8] :	-5.418152116671806(1451.0 20)
body_temp : [98.8;98.9] U [97.1;98.3] :	-5.431549697391542(4090.0 56)
body_temp : [97.1;98.3][98.8;99.2] :	-5.431549697391542(4090.0 56)
body_temp : [99.0;100.0] U [97.7;98.0] :	-5.453755747595377(1524.0 21)
:	-5.460388718677194(5999.0 82)
body_temp : [98.0;98.4] U [97.0;97.7] :	-5.469469220326758(2476.0 34)
body_temp : [98.7;98.9] U [97.6;97.8] :	-5.469469220326758(2476.0 34)
body_temp : [99.0;99.2] U [97.6;97.9] :	-5.496656002147483(1963.0 27)
[truncated: 386 more rows]
