# Supplementary material for: DISGROU: an algorithm for discontinuous subgroup discovery
Source: PeerJ Comput Sci. 2021 Apr 27;7:e512. doi: 10.7717/peerj-cs.512 (PMC8093955; doi:10.7717/peerj-cs.512)
Supplement: Supplemental Information 1 [file peerj-cs-07-512-s001.zip › SGPAE - V.2/data/AP.csv]

Sch_Depart	Perf_Depart	Enp_Pass	Freight	Mail
285693.0	288803.0	22665665	165668.76	93039.48
73300.0	74048.0	4420425	18041.52	19722.93
114153.0	115524.0	9549585	127815.09	29785.72
120210.0	121798.0	7076954	36242.84	15399.46
64465.0	66389.0	3547040	4494.78	4485.58
322430.0	332338.0	25636383	300463.8	140359.38
266737.0	269665.0	22899267	142660.95	86706.76
39481.0	40196.0	2882836	2216.7	242.87
154067.0	156293.0	11961839	67345.75	38043.73
6828.0	7162.0	362655	258.08	0.0
134929.0	137565.0	9903078	42831.24	32429.74
4241.0	4024.0	35	33858.26	1249.0
92659.0	96780.0	9002217	139496.57	19951.37
104249.0	105330.0	7543899	62425.36	21073.85
61387.0	62582.0	3972327	3787.82	790.44
1188.0	1253.0	18967	199.45	1.46
92196.0	92072.0	7796218	11288.52	13132.33
30444.0	30968.0	1698739	6414.64	1673.24
14443.0	14712.0	692995	7837.98	929.96
213302.0	215740.0	18438056	352823.5	71588.84
37275.0	38137.0	2203700	1163.62	173.94
106858.0	105658.0	9226103	187247.24	33739.59
46584.0	46508.0	3875357	38330.43	7842.12
114872.0	116312.0	8837228	68045.03	42973.8
130286.0	132817.0	9853925	163211.63	34065.82
74659.0	74507.0	9687068	275998.91	70305.53
129670.0	131310.0	10725465	23086.56	35713.98
84924.0	84328.0	7677769	23940.73	12083.04
105830.0	107331.0	6970820	49572.7	42422.69
148342.0	149274.0	10727494	42604.71	23812.85
125276.0	126550.0	7912394	21668.06	24285.06
135089.0	137711.0	9332091	49363.12	37674.06
77368.0	76754.0	5388178	35247.01	18788.6
70156.0	70893.0	5260907	18882.04	8822.78
1286.0	1334.0	49532	7.95	0.0
45986.0	46217.0	2670788	69875.8	3697.09
172007.0	187581.0	13474929	216259.94	55236.27
122226.0	124518.0	7385594	103409.85	34636.56
64396.0	64735.0	4781020	23048.08	17017.79
80651.0	82588.0	4448592	53609.69	25349.58
97043.0	98513.0	7034693	10470.14	27341.35
34138.0	34386.0	2384647	5286.72	6441.62
35891.0	35273.0	1362282	318663.23	62566.64
31494.0	31718.0	2054955	7549.0	3941.16
30554.0	30926.0	1637293	8508.88	3962.18
65533.0	66217.0	3907625	16808.48	14295.54
76988.0	78018.0	3836050	19467.41	10427.55
29986.0	30338.0	1685100	3407.81	11595.43
1735.0	1733.0	0	11311.08	99.03
36966.0	37191.0	1845160	20922.76	6306.52
28333.0	28519.0	1673243	4824.94	1760.09
22210.0	22149.0	1712679	2435.07	1699.9
31850.0	32217.0	2312455	14432.08	14325.94
53471.0	53125.0	2601839	110350.63	9713.05
24585.0	24854.0	1266677	8073.55	5411.32
29624.0	31427.0	2094390	9015.42	1605.24
52781.0	52834.0	3358116	18041.4	17014.09
18704.0	19724.0	1264738	969.51	742.14
94420.0	95198.0	3887208	614223.6	13168.89
39724.0	40661.0	1915390	11747.66	8317.82
57474.0	58060.0	3404243	7453.14	7887.41
49121.0	49606.0	3361062	15439.58	6139.07
26495.0	26824.0	1254846	5371.22	2530.79
25347.0	25550.0	1519518	5316.15	4923.59
40925.0	41200.0	2640734	8488.64	10668.98
69578.0	70763.0	3025345	33735.01	11622.95
66211.0	67304.0	4361369	16302.95	8429.76
21609.0	22010.0	1343619	3361.04	1543.59
25132.0	25585.0	1154747	8092.4	2910.75
39723.0	47086.0	1737096	5991.77	10284.73
39740.0	40020.0	2593896	10049.59	7584.84
49173.0	50096.0	3128393	20971.84	3966.67
29514.0	30065.0	1166598	11243.51	4347.42
20201.0	20413.0	1263509	3709.47	2740.06
24975.0	25217.0	1483037	8241.04	5582.49
29363.0	29625.0	2609138	3089.87	3424.48
5606.0	5806.0	230249	334.41	893.32
15007.0	15295.0	878372	2184.93	2712.69
7744.0	7807.0	349358	2017.81	350.3
6616.0	6668.0	435297	327.14	781.19
8837.0	8921.0	423808	526.69	1625.13
8741.0	8868.0	237699	420.69	1738.63
20112.0	20185.0	1001983	5937.63	5255.4
16802.0	17121.0	525092	3007.15	1941.86
7444.0	7527.0	529042	3656.57	9.01
7507.0	7689.0	306489	1682.98	1143.32
7753.0	7810.0	341142	5937.53	1623.8
14215.0	14380.0	631956	2179.36	866.09
5327.0	5388.0	239746	1046.56	197.31
10903.0	11001.0	551507	638.32	671.96
13531.0	13673.0	512759	6554.2	2009.81
6651.0	6756.0	423498	298.3	639.46
7514.0	7507.0	490336	377.78	89.18
12144.0	12256.0	658619	1705.15	9042.02
8074.0	8252.0	224658	857.1	601.0
6150.0	6167.0	233809	6573.16	6431.49
7851.0	8062.0	242000	1114.74	662.03
20879.0	20993.0	393442	887.12	963.19
13086.0	13366.0	614280	4010.83	1650.33
23519.0	23906.0	894532	9801.19	3841.67
11580.0	11739.0	503271	1314.55	1908.97
10537.0	10746.0	437341	5692.89	1579.88
10868.0	10817.0	651191	4522.27	1139.18
9880.0	10043.0	381668	734.72	457.42
9270.0	9456.0	353294	151.42	54.68
7001.0	7203.0	422400	542.59	1484.22
9001.0	9082.0	391018	543.63	1812.42
14800.0	15527.0	977274	5166.7	887.18
10228.0	10234.0	477768	6192.36	1644.97
7811.0	7913.0	291634	373.87	1331.34
15154.0	15310.0	950540	918.25	3616.92
21813.0	21944.0	937645	8725.02	5618.14
11575.0	11691.0	611413	7282.66	546.74
8926.0	9158.0	425563	4044.83	873.45
6344.0	6455.0	267963	7091.74	632.01
5838.0	5866.0	360126	133.58	34.15
8675.0	8762.0	580905	559.51	300.62
9734.0	9824.0	380798	5438.91	646.6
6286.0	6553.0	220093	394.09	310.27
19952.0	19951.0	994132	5701.22	14391.15
8765.0	8930.0	394222	864.82	1429.55
8712.0	8956.0	472393	2526.91	1552.77
16890.0	17113.0	1060719	2372.95	3402.81
20443.0	20652.0	864381	5403.95	3507.87
7143.0	7347.0	224595	257.83	587.41
3952.0	4036.0	219310	278.94	175.6
9999.0	10263.0	226472	806.88	0.01
15765.0	15990.0	989935	542.07	71.36
11089.0	11270.0	520881	1306.61	768.92
7656.0	7639.0	257229	6198.18	1618.82
6466.0	6514.0	226436	1163.97	1556.28
6630.0	7072.0	224050	1826.0	212.82
25315.0	25837.0	747329	7827.61	2283.69
9193.0	9306.0	381840	1492.52	699.4
13772.0	13901.0	561432	6905.22	2928.32
