# Supplementary material for: DISGROU: an algorithm for discontinuous subgroup discovery
Source: PeerJ Comput Sci. 2021 Apr 27;7:e512. doi: 10.7717/peerj-cs.512 (PMC8093955; doi:10.7717/peerj-cs.512)
Supplement: Supplemental Information 1 [file peerj-cs-07-512-s001.zip › SGPAE - V.2/data/Body.csv]

body_temp	gender	heart_rate
96.3	1	70
96.7	1	71
96.9	1	74
97.0	1	80
97.1	1	73
97.1	1	75
97.1	1	82
97.2	1	64
97.3	1	69
97.4	1	70
97.4	1	68
97.4	1	72
97.4	1	78
97.5	1	70
97.5	1	75
97.6	1	74
97.6	1	69
97.6	1	73
97.7	1	77
97.8	1	58
97.8	1	73
97.8	1	65
97.8	1	74
97.9	1	76
97.9	1	72
98.0	1	78
98.0	1	71
98.0	1	74
98.0	1	67
98.0	1	64
98.0	1	78
98.1	1	73
98.1	1	67
98.2	1	66
98.2	1	64
98.2	1	71
98.2	1	72
98.3	1	86
98.3	1	72
98.4	1	68
98.4	1	70
98.4	1	82
98.4	1	84
98.5	1	68
98.5	1	71
98.6	1	77
98.6	1	78
98.6	1	83
98.6	1	66
98.6	1	70
98.6	1	82
98.7	1	73
98.7	1	78
98.8	1	78
98.8	1	81
98.8	1	78
98.9	1	80
99.0	1	75
99.0	1	79
99.0	1	81
99.1	1	71
99.2	1	83
99.3	1	63
99.4	1	70
99.5	1	75
96.4	2	69
96.7	2	62
96.8	2	75
97.2	2	66
97.2	2	68
97.4	2	57
97.6	2	61
97.7	2	84
97.7	2	61
97.8	2	77
97.8	2	62
97.8	2	71
97.9	2	68
97.9	2	69
97.9	2	79
98.0	2	76
98.0	2	87
98.0	2	78
98.0	2	73
98.0	2	89
98.1	2	81
98.2	2	73
98.2	2	64
98.2	2	65
98.2	2	73
98.2	2	69
98.2	2	57
98.3	2	79
98.3	2	78
98.3	2	80
98.4	2	79
98.4	2	81
98.4	2	73
98.4	2	74
98.4	2	84
98.5	2	83
98.6	2	82
98.6	2	85
98.6	2	86
98.6	2	77
98.7	2	72
98.7	2	79
98.7	2	59
98.7	2	64
98.7	2	65
98.7	2	82
98.8	2	64
98.8	2	70
98.8	2	83
98.8	2	89
98.8	2	69
98.8	2	73
98.8	2	84
98.9	2	76
99.0	2	79
99.0	2	81
99.1	2	80
99.1	2	74
99.2	2	77
99.2	2	66
99.3	2	68
99.4	2	77
99.9	2	79
100.0	2	78
100.8	2	77
