# Supplementary material for: DISGROU: an algorithm for discontinuous subgroup discovery
Source: PeerJ Comput Sci. 2021 Apr 27;7:e512. doi: 10.7717/peerj-cs.512 (PMC8093955; doi:10.7717/peerj-cs.512)
Supplement: Supplemental Information 1 [file peerj-cs-07-512-s001.zip › SGPAE - V.2/data/SubGroupTest.csv]

Température	Pluie	Tonnage
19	1740	298
20	480	312
22	960	444
22	440	304
24	440	342
24	850	504
24	2324	468
25	1420	302
27	1740	335
32	960	423
24	1420	114
23	1420	170
31	1056	105
28	2206	140
26	1552	205
