# Supplementary material for: DISGROU: an algorithm for discontinuous subgroup discovery
Source: PeerJ Comput Sci. 2021 Apr 27;7:e512. doi: 10.7717/peerj-cs.512 (PMC8093955; doi:10.7717/peerj-cs.512)
Supplement: Supplemental Information 1 [file peerj-cs-07-512-s001.zip › SGPAE - V.2/src/sgpae/extractor/data/ComplexeInterval.java]

package sgpae.extractor.data;

public class ComplexeInterval
{
	private Interval part1;
	private Interval part2;

	
	public ComplexeInterval(Interval part1, Interval part2)
	{
		super();
		this.part1 = part1;
		this.part2 = part2;
	}
	
}
