# Supplementary material for: DISGROU: an algorithm for discontinuous subgroup discovery
Source: PeerJ Comput Sci. 2021 Apr 27;7:e512. doi: 10.7717/peerj-cs.512 (PMC8093955; doi:10.7717/peerj-cs.512)
Supplement: Supplemental Information 1 [file peerj-cs-07-512-s001.zip › SGPAE - V.2/src/sgpae/extractor/data/Valeur.java]

package sgpae.extractor.data;

public class Valeur<T extends Number>
{
	private final String attribut;
	private final T value;
	
	public Valeur(String attribut, T value)
	{
		super();
		this.attribut = attribut;
		this.value = value;
	}

	public String getAttribut()
	{
		return attribut;
	}

	public T getValue()
	{
		return value;
	}
	
	public String toString()
	{
		String str = "<"+attribut+":"+value+">";
		return str;
	}
}
